# Supplementary material for: Role of carbohydrate-active enzymes in brown planthopper virulence and adaptability
Source: Front Plant Sci. 2025 Apr 4;16:1554498. doi: 10.3389/fpls.2025.1554498 (PMC12038449; doi:10.3389/fpls.2025.1554498)
Supplement: Supplementary file 3 [file DataSheet1.csv]

transcript	EC	HMMER	dbCAN_sub	DIAMOND	Signalp	HMMER_name	HMMER_name_position	HMMER_DIAMOND	eCAMI_familiy_name	eCAMI_subfamily_name	dbCAN_subfa	Subfam_Composition	Subfam_EC	Manual	Substrate	Profile_Length	E_Value	Name	gene_id	Three_hopper	HHJ_OG	HYP_SG	HYP_WB	Lst	Nlu	Sfu	Groups	I_vs_T_SA	padj	IR56_vs_TN1_SA_sig	IR56_SA_mean	Tn1_SA_mean	IR56_mg_mean	Tn1_mg_mean	M_mg	TN1_mg	SRR1269581_He_T	SRR1537484_Lou_T	SRR1537486_Lou_M	SRR5644065_He_M	SRR5644109_He_ASD7	SRR5644110_He_YHY15p	SRR5644112_He_Leersia	IR56_Head_mean	Tn1_Head_mean	mudgo_WB_mean	TN1_WB_mean	TN1_He_mean	IR56pFeSA1
MSTRG.1004.2	-	CBM21(489-589)	CBM21_e35	-	N	CBM21	489-589	CBM21	NA	NA	CBM21_e35	CBM21:18	-	CBM21	starch	101	6.00E-43	NA	MSTRG.1004	NA	NA	NA	NA	NA	NA	NA	NA	1.598147302	0.909932514	No	28.61662662	0.367616926	0.784887745	0.193183221	79.32607196	2.034461862	0	37.64463581	1.514851667	150.9559041	0	38.36262232	2.312433454	0.976498516	0.193183221	0	1.536237803	8.619972067	0
MSTRG.1057.1	-	-	CBM14_e28	CBM14	N	-	-	CBM14	CBM14:44	CBM14:5	CBM14_e28	CBM14:10	-	NA	chitin	49	9.60E-26	NA	MSTRG.1057	NA	NA	NA	NA	NA	NA	NA	NA	1.986601511	0.621346335	No	3.994927834	0	0.486794283	43.65773695	3.333028234	1.356307908	0	0	24.9950525	7.399799218	0	0	0	37.84387803	43.65773695	0	3.802489759	0.427061316	0
MSTRG.10660.1	-	-	-	GT7	N	-	-	GT7	NA	NA	NA	NA	NA	NA	NA	NA	NA	NA	MSTRG.10660	NA	NA	NA	NA	NA	NA	NA	NA	0.557770393	0.399666129	No	446.4575922	248.6777516	549.8297543	496.0326847	487.9553334	611.6948666	1346.340037	498.0071612	279.4901325	205.7144183	403.6587981	1194.995685	474.0488581	491.2090823	496.0326847	3894.341164	923.1213644	414.2285423	323.9016123
MSTRG.11024.1	-	AA3_2(56-616)	AA3_e0	AA3_2	N	AA3_2	56-616	AA3_2	NA	NA	AA3_e0	AA3_2:116|AA3:5	-	NA	-	561	1.50E-265	NA	MSTRG.11024	+	comp69552_c0	NLSGcomp9428_c0_seq1	NA	CL2260.Contig1_SBPH, CL2260.Contig2_SBPH, CL3495.Contig1_SBPH, CL3495.Contig2_SBPH, Unigene10745_SBPH, Unigene15814_SBPH, Unigene28494_SBPH	comp72512_c0, comp80309_c0, comp69666_c0, comp78301_c0, comp69552_c0	Unigene11113_WBPH, Unigene12241_WBPH, Unigene28985_WBPH	group32	0.281886003	0.801028049	No	255.1725998	112.8290059	0	161.4864202	0	0	477.114392	23.52789738	62.10891834	426.228435	970.3850578	339.5092075	527.2348276	157.4420373	161.4864202	25.1444815	40.34597183	0.574862357	484.3934022
MSTRG.11033.1	-	-	-	GH3	N	-	-	GH3	NA	NA	NA	NA	NA	NA	NA	NA	NA	NA	MSTRG.11033	NA	NA	NA	NA	NA	NA	NA	NA	0.393939101	0.691578491	No	496.1406844	343.2640851	0	658.1664837	2091.80852	0	0	0	0	319.6713262	454.4503025	780.6793642	418.5504552	452.6445676	658.1664837	0	0	0	332.6557099
MSTRG.11135.1	-	-	-	GT2	N	-	-	GT2	NA	NA	NA	NA	NA	NA	NA	NA	NA	NA	MSTRG.11135	NA	NA	NA	NA	NA	NA	NA	NA	5.443450102	1.63E-04	Up	121.1075215	20.52465869	76.78145762	240.0772354	42.66276139	59.67754796	0	24.31216063	19.69307167	56.23847406	109.60272	226.3394717	184.9946763	318.2790119	240.0772354	155.7460272	233.0589444	345.684613	10.2131139
MSTRG.11203.4	-	-	-	GT23	N	-	-	GT23	NA	NA	NA	NA	NA	NA	NA	NA	NA	NA	MSTRG.11203	NA	comp66152_c0	NA	NA	NA	NA	NA	NA	6.717248298	0.594743195	No	15.97430029	0	0	0	0	8.816001403	0	0	0	0	0	0	0	7.842417588	0	0	7.169109749	0	0
MSTRG.11623.2	-	-	-	GH152	Y(1-23)	-	-	GH152	NA	NA	NA	NA	NA	NA	NA	NA	NA	NA	MSTRG.11623	NA	NA	NA	NA	NA	NA	NA	NA	-0.271965835	0.566285552	No	9960.612387	11167.0175	1021.057246	6085.95007	643.2744491	2505.77886	11242.35062	806.2226169	3394.782585	6178.832347	5354.493859	12893.67736	2106.626877	4015.906062	6085.95007	1604.548435	1345.721715	681.3246444	18064.08046
MSTRG.11888.1	-	-	-	GH28	N	-	-	GH28	NA	NA	NA	NA	NA	NA	NA	NA	NA	NA	MSTRG.11888	NA	NA	NA	NA	NA	NA	NA	NA	-2.733887183	7.65E-04	Down	62.31009126	398.2976771	671.5896716	417.3475092	1601.853369	911.4389143	2308.794931	567.8065901	555.9505617	377.3897601	1283.153795	166.8774071	279.804448	235.2578083	417.3475092	149.6456634	995.580044	99.13139509	72.95081358
MSTRG.12063.3	-	-	-	GT2	N	-	-	GT2	NA	NA	NA	NA	NA	NA	NA	NA	NA	NA	MSTRG.12063	NA	NA	NA	NA	NA	NA	NA	NA	-6.936415819	5.52E-10	Down	917.9082701	4207.06915	5.694978613	713.2981003	25.99762022	4.747077679	3010.756335	461.1467886	0	5.919839375	0	2190.505734	13.87460073	657.3590362	713.2981003	720.2240935	739.1044	219.1367504	3418.475124
MSTRG.12161.1	-	-	-	GH72	N	-	-	GH72	NA	NA	NA	NA	NA	NA	NA	NA	NA	NA	MSTRG.12161	+	comp74684_c0	NLSGcomp1152_c0_seq1	NA	Unigene156_SBPH	comp74684_c0	Unigene26433_WBPH	group2782	-0.519273426	0.783265091	No	51.54698129	51.23070224	1670.631615	75.60831079	1698.511188	1278.998357	2676.227854	1287.76025	1114.173401	251.5931734	409.0052723	268.5383562	48.56110254	60.83563158	75.60831079	2462.819606	3149.044954	1438.727709	61.27868341
MSTRG.1258.4	2.4.1.255:43|-	GT41(436-725)	GT41_e34+GT41_e8	GT41	N	GT41	436-725	GT41	GT41:37	GT41:347|2.4.1.255:7	GT41_e34	GT41:641	2.4.1.255:43	NA	-	229	1.70E-98	NA	MSTRG.1258	NA	NA	NA	NA	NA	NA	NA	NA	-0.879510433	0.367650381	No	241.4159634	329.0376462	87.86636803	230.0437449	0	0	0	0	345.38618	0	0	0	0	289.1235275	230.0437449	286.0872976	139.4327032	0	0
MSTRG.1258.4	2.4.1.255:43|-	GT41(436-725)	GT41_e34+GT41_e8	GT41	N	GT41	436-725	GT41	GT41:37	GT41:347|2.4.1.255:7	GT41_e8	GT41:232	-	NA	-	586	2.30E-76	NA	MSTRG.1258	NA	NA	NA	NA	NA	NA	NA	NA	-0.879510433	0.367650381	No	241.4159634	329.0376462	87.86636803	230.0437449	0	0	0	0	345.38618	0	0	0	0	289.1235275	230.0437449	286.0872976	139.4327032	0	0
MSTRG.13095.1	-|-	-	CBM14_e9+CBM14_e9	-	N	-	-	CBM14_e9+CBM14_e9	CBM14:36	CBM14:23	CBM14_e9	CBM14:27	-	NA	chitin	47	4.70E-22	NA	MSTRG.13095	NA	NA	NA	NA	NA	NA	NA	NA	2.127834421	0.006251026	Up	78.18240633	17.5779966	31.31559343	1166.685694	12.66550729	14.91938699	16.45222041	21.95937089	106.0396167	97.67734968	224.5519142	42.19888455	191.9319767	873.9565616	1166.685694	82.86307337	112.8994695	0	52.52458578
MSTRG.13095.1	-|-	-	CBM14_e9+CBM14_e9	-	N	-	-	CBM14_e9+CBM14_e9	CBM14:36	CBM14:23	CBM14_e9	CBM14:27	-	NA	chitin	47	9.10E-22	NA	MSTRG.13095	NA	NA	NA	NA	NA	NA	NA	NA	2.127834421	0.006251026	Up	78.18240633	17.5779966	31.31559343	1166.685694	12.66550729	14.91938699	16.45222041	21.95937089	106.0396167	97.67734968	224.5519142	42.19888455	191.9319767	873.9565616	1166.685694	82.86307337	112.8994695	0	52.52458578
MSTRG.13177.23	-	-	-	GT2	N	-	-	GT2	NA	NA	NA	NA	NA	NA	NA	NA	NA	NA	MSTRG.13177	NA	NA	NA	NA	NA	NA	NA	NA	-1.74373203	0.554328898	No	2.17341468	17.3025211	0	32.79899985	0	6.781539541	0	56.46695371	40.14356917	73.99799218	122.9689054	115.087867	69.37300363	111.7789625	32.79899985	45.81098363	51.64515078	0	0
MSTRG.1370.2	-	-	-	GT14	N	-	-	GT14	NA	NA	NA	NA	NA	NA	NA	NA	NA	NA	MSTRG.1370	+	comp78903_c0, comp69580_c0	NLSGcomp6150_c0_seq1, NLSGcomp6150_c0_seq1	NA	Unigene3749_SBPH	comp78903_c0	NA	group7511	0.542056406	0.09288175	No	437.7520771	387.7049532	292.5462924	481.7846747	290.640062	210.2277258	216.6209021	362.3296196	317.3614242	177.5951812	216.532203	220.5850783	381.5515199	393.299421	481.7846747	475.1946579	434.1657956	344.0360377	370.590133
MSTRG.14009.1	-	-	-	GH37	N	-	-	GH37	NA	NA	NA	NA	NA	NA	NA	NA	NA	NA	MSTRG.14009	NA	NA	NA	NA	NA	NA	NA	NA	-1.964357275	0.70756869	No	233.698737	418.3935187	0	0	562.6151659	412.3176041	1206.496164	3438.21007	168.148535	1653.115145	0	0	247.4303796	66.45417009	0	1816.554309	3421.418007	3086.695743	226.1475221
MSTRG.1492.2	-	-	-	CBM48	N	-	-	CBM48	NA	NA	NA	NA	NA	NA	NA	NA	NA	NA	MSTRG.1492	+	comp69438_c0, comp27165_c0, comp33144_c1	NLSGcomp21537_c0_seq1, NLSGcomp21537_c0_seq1, NLSGcomp21537_c0_seq1	NA	Unigene11323_SBPH, Unigene27259_SBPH, Unigene714_SBPH, Unigene2088_SBPH, Unigene19933_SBPH	comp69438_c0, comp80775_c0, comp27165_c0	Unigene26936_WBPH, Unigene28839_WBPH, Unigene8170_WBPH	group76	-0.612223532	0.552240892	No	91.71286292	221.0459012	77.01073197	443.6890804	0	68.49354936	106.9394327	389.7788332	315.8465725	341.8707239	352.8672937	487.2053035	700.6673366	420.8388429	443.6890804	2084.795326	191.4735876	267.4165647	42.31147188
MSTRG.14943.1	-	-	-	GH51	N	-	-	GH51	NA	NA	NA	NA	NA	NA	NA	NA	NA	NA	MSTRG.14943	+	comp74892_c0, comp73226_c0	NA	NA	Unigene21064_SBPH	comp74892_c0	Unigene12247_WBPH	group4587	0.231680026	0.736403722	No	169.5081541	122.195022	188.7405703	215.034262	193.3156376	191.2394151	257.7514531	185.086126	205.2624009	159.8356631	227.2251513	241.6845206	131.8087069	188.01874	215.034262	526.2022731	604.3151996	354.3853531	137.1475295
MSTRG.14947.4	-	-	-	GH3	N	-	-	GH3	NA	NA	NA	NA	NA	NA	NA	NA	NA	NA	MSTRG.14947	NA	NA	NA	NA	NA	NA	NA	NA	-0.944287822	1	No	4.618598521	4.645902772	3.321629185	0	0.666605647	0	0	2.352789738	1.514851667	0	0	21.09944228	0	11.24756037	0	1.211314331	73.73142942	14.4226719	0
MSTRG.15313.2	3.2.1.169:21	GH84(22-306)	GH84_e7	GH84	N	GH84	22-306	GH84	GH84:14	GH84:34|3.2.1.169:5	GH84_e7	GH84:115|GT7:1	3.2.1.169:21	NA	host glycan	282	6.20E-144	NA	MSTRG.15313	NA	NA	NA	NA	NA	NA	NA	NA	2.268464505	0.356268399	No	110.6540977	60.98191093	89.26470143	77.85616473	75.99304373	21.02277258	10.96814694	105.8755382	106.7970425	25.15931734	69.50416392	42.19888455	69.37300363	73.16818204	77.85616473	6.802075608	527.0339344	49.3869087	0
MSTRG.1555.3	2.4.1.15:96	GT20(12-330)	GT20_e1	GT20	N	GT20	12-330	GT20	GT20:0	GT20:1904|2.4.1.15:11	GT20_e1	GT20:8450	2.4.1.15:96	NA	-	473	2.40E-93	NA	MSTRG.1555	NA	NA	NA	NA	NA	NA	NA	NA	-1.556949777	0.080524402	No	8.128610965	17.72179712	401.8745705	55.66832027	431.9604591	309.2382031	16.45222041	28.23347686	31.05445917	14.79959844	24.05913366	42.19888455	30.0616349	54.81523288	55.66832027	36.32600405	36.17312819	150.3602237	16.04917899
MSTRG.15.5	-	-	-	GT24	N	-	-	GT24	NA	NA	NA	NA	NA	NA	NA	NA	NA	NA	MSTRG.15	NA	NA	NA	NA	NA	NA	NA	NA	0.155435035	1	No	0.729508136	0	33.45355107	10.25441483	0	0	0	0	0	2.959919687	5.346474148	5.754393348	4.624866908	2.670513859	10.25441483	0	0	0	2.918032543
MSTRG.15837.2	2.4.1.117:4|2.4.1.117:4	-	GT2+GT2	-	N	-	-	GT2+GT2	GT2:983	GT2:34|2.4.1.117:2	GT2	GT2:78	2.4.1.117:4	NA	-	144	3.30E-31	NA	MSTRG.15837	NA	NA	NA	NA	NA	NA	NA	NA	-0.105994762	0.774817244	No	173.8302032	189.6093016	222.5076366	184.1256989	266.6422587	274.6523514	301.6240409	127.8349091	59.83664084	346.3106034	550.6868372	55.62580236	316.8033832	287.9156584	184.1256989	264.2815662	258.485109	169.3447037	159.0327736
MSTRG.15837.2	2.4.1.117:4|2.4.1.117:4	-	GT2+GT2	-	N	-	-	GT2+GT2	GT2:983	GT2:34|2.4.1.117:2	GT2	GT2:78	2.4.1.117:4	NA	-	144	3.50E-28	NA	MSTRG.15837	NA	NA	NA	NA	NA	NA	NA	NA	-0.105994762	0.774817244	No	173.8302032	189.6093016	222.5076366	184.1256989	266.6422587	274.6523514	301.6240409	127.8349091	59.83664084	346.3106034	550.6868372	55.62580236	316.8033832	287.9156584	184.1256989	264.2815662	258.485109	169.3447037	159.0327736
MSTRG.16373.1	-	-	-	GT2	N	-	-	GT2	NA	NA	NA	NA	NA	NA	NA	NA	NA	NA	MSTRG.16373	NA	NA	NA	NA	NA	NA	NA	NA	1.97873682	0.188092675	No	136.3250443	45.81305282	1704.790981	50.03938176	1015.907006	2326.068063	466.146245	658.7811266	56.80693751	56.23847406	72.17740099	11.5087867	48.56110254	294.1680096	50.03938176	540.2218177	386.0423923	5641.416214	62.73769968
MSTRG.16503.2	-	-	-	GT22	N	-	-	GT22	NA	NA	NA	NA	NA	NA	NA	NA	NA	NA	MSTRG.16503	NA	NA	NA	NA	NA	NA	NA	NA	9.023682715	0.001363967	Up	178.967011	0	0	103.4802831	3.333028234	0	0	55.68269046	116.6435783	198.314619	0	176.4680627	205.8065774	176.8289488	103.4802831	0	0	207.0844388	137.1475295
MSTRG.16891.1	2.4.1.265:13|2.4.1.-:9	GT57(10-288)	GT57_e1	GT57	Y(1-23)	GT57	10-288	GT57	GT57:1	GT57:122|2.4.1.-:2	GT57_e1	GT57:340|GH2:1	2.4.1.265:13|2.4.1.-:9	NA	-	483	1.50E-126	NA	MSTRG.16891	NA	NA	NA	NA	NA	NA	NA	NA	0.36912037	0.93540873	No	13.94895021	8.394604107	19.37311163	15.87484871	23.33119764	27.12615816	8.226110206	11.76394869	16.66336833	13.31963859	21.38589659	24.93570451	25.436768	18.23446826	15.87484871	17.68200849	27.62554644	27.65751807	23.34426035
MSTRG.16956.7	-	-	-	GH152	N	-	-	GH152	NA	NA	NA	NA	NA	NA	NA	NA	NA	NA	MSTRG.16956	NA	NA	NA	NA	NA	NA	NA	NA	-8.274834634	0.001655236	Down	0	165.8508372	1.746200483	150.9485092	1.333211294	0.678153954	5.484073471	1.568526492	0.757425833	0	0	0	0	5.278139308	150.9485092	1.00577926	0	22.08639209	0
MSTRG.17034.1	3.2.1.17:1	GH22(25-152)	GH22_e38	GH22	Y(1-25)	GH22	25-152	GH22	GH22:34	GH22:6|3.2.1.17:1	GH22_e38	GH22:12	3.2.1.17:1	NA	peptidoglycan	122	1.40E-54	NA	MSTRG.17034	NA	comp79703_c0	NA	NA	NA	NA	NA	NA	-2.139256831	0.01814277	Down	13.96892677	43.06072501	6.741677241	101.8019229	13.33211294	21.02277258	10.96814694	22.74363413	23.48020084	2.959919687	13.36618537	26.85383562	6.937300363	75.13569214	101.8019229	42.36067962	42.09479771	14.70336242	13.13114644
MSTRG.17247.1	-	-	-	GH146	N	-	-	GH146	NA	NA	NA	NA	NA	NA	NA	NA	NA	NA	MSTRG.17247	NA	comp73750_c0	NA	NA	NA	NA	NA	NA	1.250224756	0.780016761	No	1.597971133	0	1751.928495	58.37144062	1369.207998	893.8069115	312.5921878	483.1061595	952.8416984	5.919839375	0	19.18131116	120.2465396	22.00263414	58.37144062	1377.097519	1678.199173	119.97505	0
MSTRG.17338.1	2.4.1.-:14	GT50(126-389)	GT50_e0	GT50	Y(1-23)	GT50	126-389	GT50	NA	NA	GT50_e0	GT50:306	2.4.1.-:14	NA	-	252	1.10E-72	NA	MSTRG.17338	NA	NA	NA	NA	NA	NA	NA	NA	NA	NA	NA	0	0	0	0	0	0	0	0	0	0	0	0	0	0	0	0	0	0	0
MSTRG.17487.1	-	-	-	GH51	N	-	-	GH51	NA	NA	NA	NA	NA	NA	NA	NA	NA	NA	MSTRG.17487	+	comp81216_c0, comp81216_c0	NLSGcomp6663_c0_seq1, NLSGcomp6663_c0_seq1	NLWBcomp33169_c0_seq1, NLWBcomp33169_c0_seq2	CL37.Contig1_SBPH, CL37.Contig2_SBPH, CL37.Contig4_SBPH, Unigene3999_SBPH, Unigene5937_SBPH, CL1279.Contig3_SBPH	comp77517_c2, comp81216_c0	CL3335.Contig1_WBPH, CL3335.Contig3_WBPH, Unigene27578_WBPH, Unigene4654_WBPH, CL511.Contig1_WBPH	group38	-0.094273219	0.83157522	No	104.2402899	137.3791647	207.8686551	131.6517066	36.66331057	130.2055592	85.0031388	112.9339074	234.8020084	242.7134144	360.887005	258.9477007	198.8692771	163.9445421	131.6517066	225.6946763	184.1627525	296.1699257	182.3770339
MSTRG.17988.1	2.4.1.109:28	GT39(102-341)	GT39_e34	GT39	N	GT39	102-341	GT39	GT39:4	GT39:24|2.4.1.109:2	GT39_e34	GT39:79	2.4.1.109:28	NA	-	240	1.20E-92	NA	MSTRG.17988	+	comp80951_c0	NA	NA	Unigene2601_SBPH, Unigene32017_SBPH	comp80951_c0	NA	group3017	0.643872381	0.037704138	No	139.9393416	110.9489201	157.0867834	211.042696	227.3125255	206.158802	54.84073471	117.6394869	208.2921042	42.91883547	26.73237074	93.98842468	76.31030399	199.7036866	211.042696	56.15094763	38.73352453	225.4458493	94.83605765
MSTRG.18055.2	-	GT1(249-437)	GT1_e517	GT1	Y(1-21)	GT1	249-437	GT1	NA	NA	GT1_e517	GT1:20	-	NA	-	269	1.80E-96	NA	MSTRG.18055	NA	comp2126_c0, comp673195_c0, comp663013_c0, comp1030098_c0, comp61879_c0	NA	NLWBcomp35073_c0_seq1, NLWBcomp35073_c0_seq1, NLWBcomp35073_c0_seq1, NLWBcomp35073_c0_seq1, NLWBcomp35073_c0_seq1	NA	NA	NA	NA	-2.762707296	0.064184707	No	8.225466923	27.89390066	74.84278479	50.1632077	37.32991622	159.3661792	60.32480818	21.17510764	24.9950525	19.23947797	32.07884489	72.88898241	6.937300363	16.41657346	50.1632077	27.86022961	83.98099992	29.11112254	18.96721153
MSTRG.18332.1	-	-	-	GH31	Y(1-28)	-	-	GH31	NA	NA	NA	NA	NA	NA	NA	NA	NA	NA	MSTRG.18332	NA	NA	NA	NA	NA	NA	NA	NA	0.561679105	0.734304701	No	138.9221886	75.89047808	1034.364465	36.75376031	7.999267761	539.1323935	2.742036735	0.784263246	1.514851667	195.3546994	248.6110479	143.8598337	337.6152843	81.01003857	36.75376031	18.21102933	32.12062272	8.991732695	313.6884984
MSTRG.1894.3	-	-	-	GT2	N	-	-	GT2	NA	NA	NA	NA	NA	NA	NA	NA	NA	NA	MSTRG.1894	NA	NA	NA	NA	NA	NA	NA	NA	1.11350956	0.666319228	No	248.5575563	204.6161114	1489.919678	2798.444874	1227.887601	390.6166776	0	345.8600915	905.8812967	134.6763458	74.85063807	63.29832683	110.9968058	2500.395462	2798.444874	10767.90451	12639.59441	0	53.98360205
MSTRG.19167.1	2.4.1.1:158	GT35(112-829)	GT35_e0	GT35	N	GT35	112-829	GT35	GT35:0	GT35:3869|2.4.1.1:40|GH77:6	GT35_e0	GT35:17065|GH77:18|GH13_39:1	2.4.1.1:158	NA	-	712	0	NA	MSTRG.19167	+	comp74326_c3, comp74326_c3	NLSGcomp173_c3_seq1, NLSGcomp173_c3_seq1	NLWBcomp505982_c0_seq1, NLWBcomp25598_c0_seq1	Unigene3901_SBPH	comp74326_c3	CL1153.Contig2_WBPH, Unigene1822_WBPH	group1302	-0.163130855	1	No	99.78794622	34.42648603	221.8157318	98.00410403	1583.855017	5675.470442	65.80888165	87.83748355	110.5841717	76.95791187	77.52387514	78.64337575	55.4984029	118.6944526	98.00410403	62.33641803	56.50922671	278.5186323	369.1311167
MSTRG.19171.1	-	-	-	GT20	N	-	-	GT20	NA	NA	NA	NA	NA	NA	NA	NA	NA	NA	MSTRG.19171	NA	NA	NA	NA	NA	NA	NA	NA	0.07909392	1	No	63.19230407	62.89924134	173.8016341	74.80161372	162.6517778	172.2511043	74.03499186	59.60400669	46.96040167	73.99799218	69.50416392	42.19888455	50.87353599	78.80744709	74.80161372	266.2383845	203.3917819	110.1356176	96.29507392
MSTRG.19218.1	-	GH85(110-363)	GH85_e15	GH85	N	GH85	110-363	GH85	GH85:14	GH85:12	GH85_e15	GH85:7	-	NA	-	273	7.50E-136	NA	MSTRG.19218	+	comp78196_c0	NA	NA	Unigene19815_SBPH	comp78196_c0	Unigene15091_WBPH	group4542	-0.408067762	0.942187946	No	21.86824911	15.07229398	46.488854	35.96373421	0	95.61970753	38.3885143	63.52532292	0	147.9959844	0	0	99.43463853	51.6423837	35.96373421	51.99645403	53.2736385	173.612631	0
MSTRG.19308.1	2.4.1.41:121	GT27(153-416)	GT27_e16	CBM13+GT27	Y(1-11)	GT27	153-416	GT27	CBM13:2, GT27:0	CBM13:93|GT27:90|2.4.1.41:18, GT27:97|CBM13:85|2.4.1.41:19	GT27_e16	GT27:306|CBM13:264|GH1:1	2.4.1.41:121	NA	-	297	6.30E-131	NA	MSTRG.19308	+	comp749234_c0	NA	NA	NA	comp63088_c0, comp749234_c0	NA	group5992	0.702150213	1	No	27.15138038	17.61960426	102.5578061	14.76943966	51.3286348	98.33232334	0	46.27153151	12.87623917	2.959919687	10.6929483	13.42691781	18.49946763	12.44762069	14.76943966	1.600488378	28.6002295	57.89017118	40.8524556
MSTRG.19760.3	-	-	-	GT2	N	-	-	GT2	NA	NA	NA	NA	NA	NA	NA	NA	NA	NA	MSTRG.19760	NA	NA	NA	NA	NA	NA	NA	NA	-1.937250027	0.519240331	No	4.594354399	11.42560684	0.72405351	2.354439585	0.666605647	1.356307908	5.484073471	4.705579476	5.301980834	8.879759062	34.75208196	3.836262232	0	5.40501745	2.354439585	11.68017707	4.527157108	5.217253419	2.918032543
MSTRG.19801.1	-	-	CBM50_e206	-	N	-	-	CBM50_e206	CBM50:43	CBM50:9	CBM50_e206	CBM50:6	-	NA	chitin/peptidoglycan	44	3.30E-26	NA	MSTRG.19801	+	comp69797_c0	NA	NA	Unigene19455_SBPH	comp69797_c0	NA	group8950	0.675937453	0.872732834	No	21.29267271	18.07106832	221.3627599	5.375960211	132.6545237	145.8031001	10.96814694	18.03805466	24.9950525	17.75951812	24.05913366	74.80711352	32.37406836	16.15209364	5.375960211	0	16.51756835	72.92824718	35.01639052
MSTRG.1987.4	-	-	CBM14_e68	CBM14	Y(1-26)	-	-	CBM14	CBM14:17	CBM14:8|CE0:2|AA15:1	CBM14_e68	CBM14:29|AA15:1	-	NA	chitin	51	8.30E-20	20_10	MSTRG.1987	NA	comp72577_c2, comp72577_c2	NLSGcomp7628_c0_seq1, NLSGcomp7628_c0_seq1	NLWBcomp11219_c0_seq1, NLWBcomp46570_c0_seq1	NA	NA	NA	NA	5.533045367	0.0098539	Up	80.92310174	13.99396876	5.445928259	1019.680298	3.333028234	6.781539541	0	18.03805466	893.7624834	20.71943781	24.05913366	145.7779648	286.7417483	934.3492193	1019.680298	57.61758162	78.12755475	0	56.90163459
MSTRG.1992.1	-	-	-	GT2	N	-	-	GT2	NA	NA	NA	NA	NA	NA	NA	NA	NA	NA	MSTRG.1992	NA	NA	NA	NA	NA	NA	NA	NA	-0.921070864	0.631165506	No	180.4666784	455.3072468	415.4491335	256.4357678	360.6336549	172.9292583	0	247.0429225	92.40595167	5.919839375	2.673237074	199.4856361	27.74920145	165.3908877	256.4357678	70.86188836	146.4546706	1005.65281	0
MSTRG.20934.1	-	-	-	GT2	N	-	-	GT2	NA	NA	NA	NA	NA	NA	NA	NA	NA	NA	MSTRG.20934	NA	NA	NA	NA	NA	NA	NA	NA	2.886723785	1	No	3.855972972	0	8.066813734	0.579549663	95.32460749	118.676942	0	0	0	4.439879531	5.346474148	9.59065558	6.937300363	0.477412466	0.579549663	30.62824013	18.98036797	210.1777713	5.836065086
MSTRG.21302.1	-	GT31(73-257)	GT31_e15	-	N	GT31	73-257	GT31	NA	NA	GT31_e15	GT31:10	-	NA	-	192	8.40E-62	NA	MSTRG.21302	NA	NA	NA	NA	NA	NA	NA	NA	NA	NA	NA	0.484976927	0	0.754470628	0	1.333211294	0.678153954	5.484073471	1.568526492	1.514851667	1.479959844	2.673237074	0	0	0	0	0	1.024158536	2.059389623	0
MSTRG.21373.1	-	-	-	GT25	N	-	-	GT25	NA	NA	NA	NA	NA	NA	NA	NA	NA	NA	MSTRG.21373	+	comp70407_c0	NLSGcomp662_c0_seq1	NLWBcomp29165_c0_seq1	Unigene10120_SBPH, Unigene2715_SBPH, Unigene21655_SBPH	comp70407_c0, comp73309_c0, comp74454_c1	Unigene12913_WBPH, Unigene20701_WBPH, Unigene29823_WBPH	group134	0.420333499	0.426156775	No	1121.581285	1019.340594	4824.933991	3897.188791	2793.744266	3251.74821	408.5634736	1305.014041	1536.05959	802.1382353	839.3964412	565.8486792	511.0477934	4697.498891	3897.188791	2737.112063	2238.351225	1595.104893	754.3114124
MSTRG.21680.1	-	-	-	GH101	N	-	-	GH101	NA	NA	NA	NA	NA	NA	NA	NA	NA	NA	MSTRG.21680	NA	NA	NA	NA	NA	NA	NA	NA	NA	NA	NA	18.111789	0	0	0	0	31.19508189	0	0	0	16.27955828	0	0	0	16.097594	0	0	0	0	0
MSTRG.21894.1	2.4.1.198:26	GT4(191-333)	GT4_e265	GT4	N	GT4	191-333	GT4	GT4:1945	GT4:128|2.4.1.198:5|GT2:1	GT4_e265	GT4:83	2.4.1.198:26	NA	-	140	1.80E-64	NA	MSTRG.21894	NA	NA	NA	NA	NA	NA	NA	NA	-5.009139	0.417761027	No	5.471311018	6.547593369	6.023913691	32.99469015	0	13.56307908	106.9394327	0	23.48020084	0	48.11826733	11.5087867	0	13.72315257	32.99469015	35.1281156	0	8.019889793	21.88524407
MSTRG.22306.3	-	-	-	GT43	N	-	-	GT43	NA	NA	NA	NA	NA	NA	NA	NA	NA	NA	MSTRG.22306	NA	NA	NA	NA	NA	NA	NA	NA	NA	NA	NA	0	13.91363591	0	0	0	0	0	0.784263246	0.757425833	0	0	0	0	0	0	227.7270942	0	0	0
MSTRG.22556.1	-	-	-	GT4	N	-	-	GT4	NA	NA	NA	NA	NA	NA	NA	NA	NA	NA	MSTRG.22556	+	comp65368_c0	NLSGcomp705_c0_seq1	NLWBcomp8693_c0_seq1	Unigene101_SBPH	comp65368_c0	Unigene22334_WBPH	group2768	1.855137304	0.601058899	No	40.90002465	6.276580921	4.015750279	6.078664689	13.33211294	4.068923725	0	0	2.2722775	0	5.346474148	0	0	2.507481617	6.078664689	1.211314331	2.048317071	0	5.836065086
MSTRG.23222.1	2.4.1.117:4	GT2(69-185)	GT2	GT2	N	GT2	69-185	GT2	GT2:983	GT2:34|2.4.1.117:2	GT2	GT2:78	2.4.1.117:4	NA	-	144	8.00E-55	NA	MSTRG.23222	+	comp76580_c0	NA	NLWBcomp33320_c0_seq1	CL2225.Contig1_SBPH	comp76580_c0	CL1504.Contig1_WBPH, CL1504.Contig2_WBPH	group1347	-0.986919845	0.030756032	No	425.0039023	770.5541868	371.2236759	667.5839665	369.9661339	291.6062003	222.1049756	95.68011601	100.7376358	572.7444595	523.9544665	107.4153425	508.7353599	432.1271547	667.5839665	186.056774	176.3705647	63.90555155	474.1802883
MSTRG.23578.10	3.2.1.113:73	GH47(208-647)	GH47_e9	GH47	N	GH47	208-647	GH47	GH47:15	GH47:83|3.2.1.113:15	GH47_e9	GH47:295|GT4:1	3.2.1.113:73	NA	host glycan	442	6.80E-214	NA	MSTRG.23578	NA	NA	NA	NA	NA	NA	NA	NA	-9.125485455	1.17E-05	Down	0	34.95101602	0	32.83943946	141.9870028	678.832108	0	247.8271857	232.5297309	0	0	46.03514678	0	0	32.83943946	50.01526182	206.1995556	191.950935	0
MSTRG.2391.3	3.2.1.113:99	GH47(1-193)	GH47_e17	-	N	GH47	1-193	GH47	GH47:12	GH47:156|3.2.1.113:8	GH47_e17	GH47:516	3.2.1.113:99	NA	host glycan	460	1.20E-75	NA	MSTRG.2391	+	comp80178_c1	NLSGcomp6768_c0_seq1	NLWBcomp27288_c0_seq1	Unigene1146_SBPH	comp80178_c1	Unigene27589_WBPH	group2879	-0.240504913	0.894006841	No	75.46477491	61.25549099	30.9016684	26.51568361	35.33009928	199.3772625	35.64647756	18.03805466	45.44555	71.03807249	50.7915044	95.9065558	94.80977162	35.42292607	26.51568361	40.91098607	27.14020119	10.97643486	204.262278
MSTRG.24139.1	3.2.1.-:2|3.2.1.39:1	GH16_4(690-998)	GH16_e27	GH16	Y(1-30)	GH16_4	690-998	GH16_4	NA	NA	GH16_e27	GH16_4:182|GH16_3:14|CBM39:11|GH16:8|CBM0:1	3.2.1.-:2|3.2.1.39:1	NA	carrageenan/beta-glucan	325	1.50E-87	NA	MSTRG.24139	+	comp74251_c0	NA	NA	Unigene11859_SBPH	comp74251_c0	CL3206.Contig1_WBPH, CL3206.Contig2_WBPH	group1567	1.240636475	0.286764174	No	162.6428204	71.45599168	28.29484243	354.1421951	90.65836796	50.1833926	76.77702859	112.9339074	669.5644367	288.5921695	259.3039962	207.1581605	48.56110254	500.5596397	354.1421951	303.4646062	238.9939459	610.7937465	51.06556951
MSTRG.24167.4	3.2.1.28:14	GH37(92-598)	GH37_e8	GH37+3.2.1.28	Y(1-41)	GH37	92-598	GH37	GH37:1	GH37:202|3.2.1.28:4	GH37_e8	GH37:264	3.2.1.28:14	NA	trehalose	508	7.40E-230	NA	MSTRG.24167	NA	NA	NA	NA	NA	NA	NA	NA	1.666311531	0.950103031	No	16.34342099	2.455347514	32.16295012	0	3.333028234	0	19.19425715	0	13.633665	17.75951812	0	0	16.18703418	15.27719891	0	0	25.18548827	0	24.80327662
MSTRG.2470.6	-	-	-	GH85	N	-	-	GH85	NA	NA	NA	NA	NA	NA	NA	NA	NA	NA	MSTRG.2470	NA	NA	NA	NA	NA	NA	NA	NA	0.683545203	0.130557355	No	64.31428269	62.67668856	46.75979477	27.0445067	23.33119764	9.494155357	38.3885143	108.2283279	197.6881425	50.31863468	144.354802	111.2516047	71.68543708	55.67403806	27.0445067	21.20647101	18.41881323	29.89621509	55.44261832
MSTRG.2472.1	-	-	-	GT13	Y(1-32)	-	-	GT13	NA	NA	NA	NA	NA	NA	NA	NA	NA	NA	MSTRG.2472	NA	NA	NA	NA	NA	NA	NA	NA	0.529002996	0.487887516	No	113.1874692	81.48348424	130.1261174	79.89465274	89.32515667	34.58585166	233.0731225	68.2309024	118.15843	145.0360647	141.6815649	134.2691781	115.6216727	112.879785	79.89465274	162.0618374	297.8068522	83.15784741	110.8852366
MSTRG.24791.2	-	-	-	GT8	N	-	-	GT8	NA	NA	NA	NA	NA	NA	NA	NA	NA	NA	MSTRG.24791	NA	NA	NA	NA	NA	NA	NA	NA	-0.422161705	0.429670487	No	218.4829783	270.9936159	1196.219632	193.4123499	609.2775611	0	194.6846082	532.514744	522.623825	170.195382	261.9772332	527.4860569	0	221.0751227	193.4123499	480.9083255	438.1688256	1647.568111	383.7212794
MSTRG.25104.2	-	-	-	GH5_12	N	-	-	GH5_12	NA	NA	NA	NA	NA	NA	NA	NA	NA	NA	MSTRG.25104	NA	NA	NA	NA	NA	NA	NA	NA	-0.611402768	0.922282014	No	0	10.17719841	127.234082	143.7502819	182.6499472	0	0	97.2486425	126.4901142	242.7134144	90.89006051	69.05272017	71.68543708	70.95462684	143.7502819	185.2565298	179.739823	0	0
MSTRG.25438.1	-	-	-	GT90	N	-	-	GT90	NA	NA	NA	NA	NA	NA	NA	NA	NA	NA	MSTRG.25438	NA	NA	NA	NA	NA	NA	NA	NA	-1.450261466	0.076450297	No	20.99842102	70.88827344	84.43612192	58.95427099	73.99322679	81.37847449	8.226110206	23.52789738	91.64852584	41.43887562	101.5830088	53.70767125	57.81083636	70.66350515	58.95427099	205.5607096	240.0181745	68.04709912	23.34426035
MSTRG.25950.1	3.2.1.166:74	GH79(40-313)	GH79_e1	-	Y(1-21)	GH79	40-313	GH79	NA	NA	GH79_e1	GH79:112	3.2.1.166:74	NA	host glycan	485	7.00E-25	NA	MSTRG.25950	NA	NA	NA	NA	NA	NA	NA	NA	-3.087253287	1	No	0	5.541347069	3.687179497	0	0	0	0	0	0	0	0	0	0	0	0	0	0	83.10571638	0
MSTRG.26128.1	-	-	-	GT2	N	-	-	GT2	NA	NA	NA	NA	NA	NA	NA	NA	NA	NA	MSTRG.26128	NA	NA	NA	NA	NA	NA	NA	NA	-0.143510571	0.742864365	No	299.1400817	363.0828155	2032.109397	689.1208954	2015.14887	941.9558422	540.1812369	337.2331958	321.1485534	581.6242185	628.2107123	420.0707144	635.9191999	710.5486403	689.1208954	960.5032897	796.298158	640.0027836	271.3770265
MSTRG.26814.1	-	-	-	CBM18+GH16_19	N	-	-	CBM18+GH16_19	NA	NA	NA	NA	NA	NA	NA	NA	NA	NA	MSTRG.26814	NA	NA	NA	NA	NA	NA	NA	NA	0.127806947	1	No	0.364754068	2.035439682	871.1246509	0	492.621573	1215.93004	0	0	0	4.439879531	2.673237074	19.18131116	0	0.781139452	0	0	0	0	1.459016272
MSTRG.2841.1	-	-	-	GT66	N	-	-	GT66	GT66:23	GT66:192|2.4.99.18:3	NA	NA	NA	NA	NA	NA	NA	NA	MSTRG.2841	NA	comp79808_c0	NA	NA	NA	NA	NA	NA	-0.255711777	0.474065441	No	293.9939911	316.0784252	882.8603763	196.7911544	633.2753644	1055.885707	128.8757266	168.6165979	152.2425925	350.7504829	275.3434186	266.6202251	60.12326981	199.0600167	196.7911544	53.55315022	97.98365483	254.5802999	644.885192
MSTRG.28544.3	-	-	-	CBM43	N	-	-	CBM43	NA	NA	NA	NA	NA	NA	NA	NA	NA	NA	MSTRG.28544	+	comp81280_c0, comp81280_c0, comp81280_c0, comp81280_c0, comp81280_c0, comp81280_c0	NLSGcomp7312_c0_seq1, NLSGcomp13754_c0_seq1, NLSGcomp24307_c0_seq1, NLSGcomp7312_c0_seq1, NLSGcomp13754_c0_seq1, NLSGcomp24307_c0_seq1	NLWBcomp28445_c0_seq1, NLWBcomp28445_c0_seq1, NLWBcomp28445_c0_seq1, NLWBcomp35626_c0_seq1, NLWBcomp35626_c0_seq1, NLWBcomp35626_c0_seq1	Unigene771_SBPH	comp81280_c0	Unigene3563_WBPH	group2854	-0.476939311	0.657059362	No	158.4213052	154.2063684	190.1521794	280.4438946	229.9789481	203.4461862	21.93629388	294.0987172	200.7178459	466.1873507	398.312324	51.78954013	393.1136872	229.3328773	280.4438946	1684.43197	1719.4824	450.8014595	361.8360354
MSTRG.28551.1	-	-	CBM14_e16	CBM14	N	-	-	CBM14	CBM14:62	CBM14:8	CBM14_e16	CBM14:13	-	NA	chitin	54	5.20E-35	NA	MSTRG.28551	NA	NA	NA	NA	NA	NA	NA	NA	-0.448260606	0.933859619	No	31.33616591	9.315246134	5.171629299	0	13.33211294	9.494155357	35.64647756	57.25121696	174.9653675	71.03807249	0	47.9532779	0	1.444655872	0	119.9126853	137.1797832	10.02754428	78.78687867
MSTRG.28563.1	-	-	-	AA4	N	-	-	AA4	NA	NA	NA	NA	NA	NA	NA	NA	NA	NA	MSTRG.28563	NA	NA	NA	NA	NA	NA	NA	NA	-0.177472348	1	No	46.54805771	56.17277484	109.7630118	91.10441751	519.9524045	21.02277258	0	23.52789738	9.846535834	47.358715	0	46.03514678	80.9351709	28.39160223	91.10441751	3.200976757	63.42161971	39.28466968	39.39343933
MSTRG.29110.2	-	-	-	GH18	N	-	-	GH18	NA	NA	NA	NA	NA	NA	NA	NA	NA	NA	MSTRG.29110	NA	NA	NA	NA	NA	NA	NA	NA	-5.500016586	0.0054209	Down	293.7086019	314.3229765	4.806775938	220.1570609	4.666239527	0	2122.336433	1665.775134	1085.391219	78.43787171	0	1275.557192	0	25.23152169	220.1570609	5692.297924	6261.221554	2583.767854	7.295081358
MSTRG.29220.2	-	-	-	GH9	N	-	-	GH9	NA	NA	NA	NA	NA	NA	NA	NA	NA	NA	MSTRG.29220	NA	NA	NA	NA	NA	NA	NA	NA	4.84036815	0.718998003	No	13.2267731	0	160.0327549	17.22064	1.99981694	752.750889	0	0	0	0	0	0	0	31.98880858	17.22064	0	0	0	0
MSTRG.29695.1	-	-	-	GT4	Y(1-27)	-	-	GT4	NA	NA	NA	NA	NA	NA	NA	NA	NA	NA	MSTRG.29695	NA	NA	NA	NA	NA	NA	NA	NA	-1.289750557	0.468237029	No	103.0987022	175.0916133	177.953839	1454.95541	427.9608252	425.8806832	21.93629388	734.8546615	2432.094351	707.4208053	2264.231802	1599.721351	147.9957411	3805.695288	1454.95541	167.9506738	3.650070763	6713.506066	33.55737425
MSTRG.29937.2	-	GT1(257-457)	GT1_e378	GT1	Y(1-24)	GT1	257-457	GT1	GT1:347	GT1:6	GT1_e378	GT1:11	-	NA	-	199	4.20E-104	NA	MSTRG.29937	NA	comp1062734_c0	NA	NA	NA	NA	NA	NA	-0.669203051	0.579092151	No	47.92700609	70.74338795	890.1692899	80.95272317	1038.571598	1126.413718	16.45222041	90.97453653	59.07921501	10.35971891	18.71265952	7.672524464	20.81190109	55.61726548	80.95272317	44.79425632	15.36237803	100.1268335	20.4262278
MSTRG.30041.2	-	-	-	GH38	N	-	-	GH38	NA	NA	NA	NA	NA	NA	NA	NA	NA	NA	MSTRG.30041	NA	NA	NA	NA	NA	NA	NA	NA	-0.279522474	1	No	78.17527109	128.2632498	40.62467004	148.1635167	105.3236922	56.96493214	0	0	28.78218167	150.9559041	163.0674615	78.64337575	180.3698094	86.28196113	148.1635167	0	0	110.1947183	0
MSTRG.30101.2	2.4.1.-:4|2.4.1.22:1	GT7(95-336)	GT7_e6	-	N	GT7	95-336	GT7	GT7:5	GT7:5|2.4.1.-:1	GT7_e6	GT7:11	2.4.1.-:4|2.4.1.22:1	NA	-	239	1.20E-90	NA	MSTRG.30101	+	comp74293_c0, comp80225_c0	NA	NA	Unigene29059_SBPH	comp74293_c0	Unigene23012_WBPH	group5008	-0.732921285	0.908253956	No	17.73296472	16.45553647	0	18.21443201	0	329.5828217	54.84073471	0	0	0	0	0	0	24.88898495	18.21443201	22.93833596	0	0	0
MSTRG.30400.1	-	AA3_2(54-615)	AA3_e0	AA3_2	Y(1-36)	AA3_2	54-615	AA3_2	NA	NA	AA3_e0	AA3_2:116|AA3:5	-	NA	-	561	5.50E-223	NA	MSTRG.30400	NA	NA	NA	NA	NA	NA	NA	NA	0.126659683	0.839042634	No	57.9904833	61.7547829	0	573.8500856	0	0	2.742036735	144.3044373	146.1831858	34.0390764	2.673237074	34.52636009	0	943.1265428	573.8500856	38.16487165	21.90042458	0	67.11474849
MSTRG.30444.2	-	-	-	CBM48	N	-	-	CBM48	NA	NA	NA	NA	NA	NA	NA	NA	NA	NA	MSTRG.30444	+	comp81250_c0	NA	NA	Unigene3049_SBPH	comp81250_c0	Unigene2455_WBPH	group3085	2.4026328	0.089889128	No	289.9418969	97.93722322	14.58447698	144.7430659	11.33229599	29.16062003	79.51906533	18.03805466	200.7178459	119.8767473	0	13.42691781	430.1126225	156.5786329	144.7430659	17.20525007	12.4102406	241.2741445	462.5081581
MSTRG.31227.1	-	GH18(130-465)	GH18_e185	GH18	N	GH18	130-465	GH18	NA	NA	GH18_e185	GH18:10	-	NA	-	341	3.30E-118	NA	MSTRG.31227	NA	NA	NA	NA	NA	NA	NA	NA	0.213312367	0.584907847	No	1000.787514	810.9847587	1165.244752	461.6251598	794.5939309	1190.838343	641.6365961	600.7456464	614.2723509	933.8546613	681.6754538	920.7029357	864.8501119	492.4084962	461.6251598	347.1700502	410.6515695	445.0780882	1375.852344
MSTRG.32089.1	-	-	-	GH146	N	-	-	GH146	NA	NA	NA	NA	NA	NA	NA	NA	NA	NA	MSTRG.32089	NA	NA	NA	NA	NA	NA	NA	NA	1.704409567	1.18E-06	Up	937.8447697	302.2432246	279.6424408	4519.211357	285.9738225	255.6640407	1096.814694	1781.061832	3008.49541	239.7534947	708.4078246	130.4329159	312.1785163	3945.428943	4519.211357	5543.489901	6912.270922	78.47646284	151.7376922
MSTRG.32878.2	-	AA3_2(53-615)	AA3_e31	AA3_2	Y(1-20)	AA3_2	53-615	AA3_2	NA	NA	AA3_e31	AA3_2:14	-	NA	-	559	5.60E-225	NA	MSTRG.32878	NA	NA	NA	NA	NA	NA	NA	NA	-1.418937802	0.614102326	No	28.55244687	76.7741138	0.273814259	116.2115676	49.32881786	56.28677819	21.93629388	52.54563748	89.37624834	73.99799218	64.15768977	32.60822897	55.4984029	85.97345462	116.2115676	29.64435697	26.11604266	0	0
MSTRG.32964.1	2.4.1.-:8	GT49(1-190)	GT49_e11	-	N	GT49	1-190	GT49	NA	NA	GT49_e11	GT49:35|GT61:1	2.4.1.-:8	NA	-	295	8.00E-90	NA	MSTRG.32964	NA	comp64540_c0, comp75968_c0, comp52795_c0	NA	NA	NA	NA	NA	NA	0.378177059	0.121419338	No	294.8939392	310.5533094	155.2744853	177.7241183	155.3191157	163.4351029	123.3916531	172.5379141	234.0445825	73.99799218	112.2759571	228.2576028	78.62273744	202.5690518	177.7241183	76.07194581	65.91250759	47.32865004	147.3606434
MSTRG.33052.2	-	-	-	AA2	N	-	-	AA2	NA	NA	NA	NA	NA	NA	NA	NA	NA	NA	MSTRG.33052	NA	comp253828_c0	NLSGcomp3451_c0_seq2	NA	NA	NA	NA	NA	-0.102024318	0.759606323	No	167.4214471	214.2958558	379.1345662	178.924785	431.9604591	544.5576251	265.9775633	385.857517	369.6238067	136.1563056	280.6898927	402.8075344	182.6822429	237.429348	178.924785	328.9396026	297.5608992	709.4529743	156.1147411
MSTRG.33137.2	-	AA7(205-413)	-	-	N	AA7	205-413	AA7	NA	NA	NA	NA	NA	NA	NA	NA	NA	NA	MSTRG.33137	NA	NA	NA	NA	NA	NA	NA	NA	0.128089043	0.894684075	No	184.0657472	96.9740096	236.8284515	61.57169663	261.9760192	0	150.8120204	2.352789738	0	100.6372694	152.3745132	0	0	182.4040015	61.57169663	205.3177791	406.8276925	321.0232046	0
MSTRG.3323.1	2.4.1.18:166|2.4.1.18:50	GH13_8(251-544)	CBM48_e32+GH13_e20	CBM48+GH13_8	N	GH13_8	251-544	GH13_8	CBM48:20	CBM48:339|GH13_8:324|2.4.1.18:32|GH13:4|GT4:2	CBM48_e32	CBM48:1020|GH13_8:992|GH13:3|GT4:2|GH28:2	2.4.1.18:166	NA	glycogen	89	9.60E-30	NA	MSTRG.3323	NA	NA	NA	NA	NA	NA	NA	NA	0.848053131	0.678203548	No	346.9264721	332.515618	88.58321738	330.6926506	107.9901148	60.35570191	0	0	123.4604108	668.9418493	0	0	517.9850937	256.7876539	330.6926506	162.0494483	1143.334198	0	53.98360205
MSTRG.3323.1	2.4.1.18:166|2.4.1.18:50	GH13_8(251-544)	CBM48_e32+GH13_e20	CBM48+GH13_8	N	GH13_8	251-544	GH13_8	CBM48:20	CBM48:339|GH13_8:324|2.4.1.18:32|GH13:4|GT4:2	GH13_e20	GH13_8:470|CBM48:339|GH13:16|GT4:1|GH28:1	2.4.1.18:50	NA	sucrose/alpha-glucan	293	5.70E-152	NA	MSTRG.3323	NA	NA	NA	NA	NA	NA	NA	NA	0.848053131	0.678203548	No	346.9264721	332.515618	88.58321738	330.6926506	107.9901148	60.35570191	0	0	123.4604108	668.9418493	0	0	517.9850937	256.7876539	330.6926506	162.0494483	1143.334198	0	53.98360205
MSTRG.33484.7	-	-	-	GT2	N	-	-	GT2	NA	NA	NA	NA	NA	NA	NA	NA	NA	NA	MSTRG.33484	NA	NA	NA	NA	NA	NA	NA	NA	NA	NA	NA	0	0	0	0	0	0	0	0	0	0	0	0	0	0	0	0	0	0	0
MSTRG.33509.1	-	GT1(201-449)	GT1_e374	GT1	Y(1-22)	GT1	201-449	GT1	NA	NA	GT1_e374	GT1:12	-	NA	-	287	2.20E-94	NA	MSTRG.33509	NA	NA	NA	NA	NA	NA	NA	NA	1.350655062	0.792697014	No	35.37903006	38.13357971	3633.87297	47.38071124	7.332662114	4068.923725	38.3885143	88.62174679	39.38614334	42.91883547	101.5830088	13.42691781	113.3092393	12.68492879	47.38071124	312.2340438	431.1119988	7.288399909	10.2131139
MSTRG.3351.1	2.4.1.25:22|3.2.1.33:21	GH13_25(592-1033)	GH133_e0	GH13_25+GH133	N	GH13_25	592-1033	GH13_25	GH133:1	GH133:132|GH13_25:130|2.4.1.25:3|3.2.1.33:2|CBM48:1	GH133_e0	GH133:332|GH13_25:326|CBM48:1	2.4.1.25:22|3.2.1.33:21	NA	glycogen	457	1.00E-201	NA	MSTRG.3351	+	comp80527_c0	NA	NA	CL944.Contig1_SBPH	comp80527_c0	CL2836.Contig1_WBPH, CL2836.Contig2_WBPH, Unigene27122_WBPH	group804	0.48591853	0.826176977	No	388.4326992	380.4082837	182.0285132	99.89223173	387.2978808	559.4770121	74.03499186	617.2151746	1166.435783	279.7124104	478.5094362	341.4273386	390.8012538	458.7809953	99.89223173	797.9343275	836.2938791	791.3827878	137.1475295
MSTRG.33881.2	-	-	-	GH5_27	N	-	-	GH5_27	NA	NA	NA	NA	NA	NA	NA	NA	NA	NA	MSTRG.33881	+	comp80575_c0, comp80575_c0, comp80575_c0	NA	NLWBcomp34758_c0_seq1, NLWBcomp34926_c0_seq2, NLWBcomp34926_c0_seq1	Unigene8371_SBPH	comp78964_c0, comp80575_c0	CL299.Contig1_WBPH, CL299.Contig2_WBPH, CL2783.Contig1_WBPH, CL2783.Contig2_WBPH	group268	-1.641668625	1	No	27.52991928	40.51323397	389.4852107	11.46177076	300.6391467	404.1797566	98.71332247	162.3424919	0	51.79859453	32.07884489	26.85383562	235.8682123	38.71167926	11.46177076	898.3571354	1647.719086	538.9499915	0
MSTRG.3392.4	2.4.1.186:40	GT8(6-222)	GT8_e26	GT8	N	GT8	6-222	GT8	GT8:151	GT8:66|2.4.1.186:6	GT8_e26	GT8:146	2.4.1.186:40	NA	-	219	6.00E-106	NA	MSTRG.3392	+	comp79195_c0	NLSGcomp3005_c0_seq3	NLWBcomp34296_c0_seq6	Unigene10078_SBPH	comp79195_c0	CL2377.Contig1_WBPH	group3943	-2.992352332	0.553741646	No	10.94262204	1.636898342	294.687795	71.6690234	332.6362177	0	0	0	208.2921042	0	0	216.7488161	43.93623563	41.93948244	71.6690234	1060.229746	113.1695182	81.88296177	43.77048815
MSTRG.33946.1	2.4.1.214:8	GT10(2-235)	GT10_e31	GT10	N	GT10	2-235	GT10	GT10:1	GT10:22|2.4.1.214:4	GT10_e31	GT10:45	2.4.1.214:8	NA	-	306	5.30E-124	NA	MSTRG.33946	+	comp75419_c0, comp73610_c0, comp81413_c0	NLSGcomp2166_c0_seq1, NLSGcomp2166_c0_seq1, NLSGcomp2166_c0_seq1	NA	CL2332.Contig1_SBPH	comp75419_c0	Unigene29214_WBPH	group2594	0.698189185	0.13110254	No	1047.882302	782.0024431	167.2692541	38.6059648	339.3022742	254.9858867	246.7833062	18.8223179	482.4802559	452.8677122	171.0871727	911.1122801	219.6811782	127.6013446	38.6059648	0	0	68.4793932	1086.967122
MSTRG.34708.1	-	-	-	CBM18+GH16_19	N	-	-	CBM18+GH16_19	NA	NA	NA	NA	NA	NA	NA	NA	NA	NA	MSTRG.34708	NA	NA	NA	NA	NA	NA	NA	NA	9.622217728	0.02382692	Up	174.2383679	0	267.0522749	239.381971	363.3000775	381.1225222	19.19425715	0	0	0	0	0	0	177.4602725	239.381971	0	0	64.6513053	27.72130916
MSTRG.34995.7	-	-	-	GT13	N	-	-	GT13	NA	NA	NA	NA	NA	NA	NA	NA	NA	NA	MSTRG.34995	+	comp80300_c0	NA	NA	CL286.Contig1_SBPH, Unigene19507_SBPH	comp79369_c0, comp80300_c0	CL2818.Contig1_WBPH, CL2818.Contig2_WBPH, Unigene19601_WBPH	group218	-0.674645308	0.868776845	No	51.6831066	62.49384589	30.1298422	769.2678766	126.6550729	0	230.3310858	368.6037256	402.9505434	69.55811265	229.8983883	46.03514678	346.8650181	916.2850713	769.2678766	567.3421314	443.5034905	206.2012074	49.60655323
MSTRG.35220.1	3.2.1.20:38|3.2.1.10:16|3.2.1.48:16	GH31(403-857)	GH31_e42	GH31	N	GH31	403-857	GH31	NA	NA	GH31_e42	GH31:128	3.2.1.20:38|3.2.1.10:16|3.2.1.48:16	NA	starch/sucrose	470	1.10E-194	NA	MSTRG.35220	NA	NA	NA	NA	NA	NA	NA	NA	-0.335361508	0.221692416	No	364.857035	497.227483	282.0804276	549.0439188	239.9780328	271.2615816	600.5060451	454.0884194	585.4901692	355.1903625	342.1743454	604.2113015	413.9255883	633.5610094	549.0439188	518.217176	373.0678885	679.0581649	229.0655546
MSTRG.35345.1	2.4.1.101:57	GT13(55-385)	GT13_e1	-	N	GT13	55-385	GT13	NA	NA	GT13_e1	GT13:150	2.4.1.101:57	NA	-	378	2.10E-75	NA	MSTRG.35345	NA	NA	NA	NA	NA	NA	NA	NA	NA	NA	NA	0	0	0.273814259	0	0	0	0	0	0	0	0	0	0	0	0	0	0	0	0
MSTRG.35545.1	-	-	-	GH79	N	-	-	GH79	NA	NA	NA	NA	NA	NA	NA	NA	NA	NA	MSTRG.35545	NA	comp307843_c0, comp65960_c0, comp70372_c1, comp65134_c0, comp30745_c0, comp35405_c0, comp30069_c0, comp75027_c0, comp52273_c0, comp492649_c0, comp12409_c0, comp65166_c0	NA	NA	NA	NA	NA	NA	0.173491002	0.544172491	No	278.2789511	228.3789834	371.3519242	335.6312605	311.304837	459.1102269	186.458498	348.9971445	405.2228209	110.9969883	155.0477503	214.830685	57.81083636	387.5677214	335.6312605	373.904072	426.4565183	498.463936	147.3606434
MSTRG.35847.1	-	GT1(323-480)	GT1_e374	GT1	N	GT1	323-480	GT1	NA	NA	GT1_e374	GT1:12	-	NA	-	287	1.40E-84	NA	MSTRG.35847	NA	NA	NA	NA	NA	NA	NA	NA	-0.516322513	0.8356348	No	116.8891897	124.0302645	0	619.2141328	0	0	0	0	0	164.2755426	130.9886166	224.4213406	166.4952087	541.5592047	619.2141328	0	91.61677616	21.58173468	172.16392
MSTRG.3591.1	3.2.1.45:17|3.2.1.21:13	GH116(450-813)	GH116_e9	GH116	N	GH116	450-813	GH116	GH116:5	GH116:32|3.2.1.45:2	GH116_e9	GH116:71	3.2.1.45:17|3.2.1.21:13	NA	host glycan/exo-polysaccharide	366	5.20E-168	NA	MSTRG.3591	NA	NA	NA	NA	NA	NA	NA	NA	NA	NA	NA	0	0	0	0	0	0	0	0	0	0	0	0	335.3028509	0	0	0	0	0	0
MSTRG.36028.1	-	-	-	GH114	N	-	-	GH114	NA	NA	NA	NA	NA	NA	NA	NA	NA	NA	MSTRG.36028	NA	NA	NA	NA	NA	NA	NA	NA	-0.085305037	0.82786924	No	84.30069762	136.2847869	148.2028148	182.9464176	123.3220446	145.8031001	76.77702859	116.0709604	152.2425925	216.0741372	336.8278713	74.80711352	252.0552465	194.8334719	182.9464176	350.4013933	238.3362188	173.9501172	77.32786239
MSTRG.36.1	2.4.1.-:21|2.4.2.-:21	GT90(140-392)	GT90_e5	GT90	Y(1-32)	GT90	140-392	GT90	GT90:1	GT90:24|2.4.1.-:3|2.4.2.-:3	GT90_e5	GT90:66	2.4.1.-:21|2.4.2.-:21	NA	-	252	2.60E-131	NA	MSTRG.36	NA	NA	NA	NA	NA	NA	NA	NA	3.488460565	0.408970091	No	52.39293193	5.029297812	58.20131046	5.897814143	0	0	57.58277144	53.32990073	6.059406667	32.55911656	72.17740099	23.01757339	120.2465396	23.385527	5.897814143	59.21807	0	52.86906659	90.45900884
MSTRG.36184.1	-	GT49(54-271)	GT49_e2	GT49	N	GT49	54-271	GT49	NA	NA	GT49_e2	GT49:7	-	NA	-	330	1.00E-131	NA	MSTRG.36184	NA	NA	NA	NA	NA	NA	NA	NA	NA	NA	NA	0.242488464	0	6754.140879	0	632.6087588	2799.419523	0	0	0	0	0	0	0	0	0	0	0	0	0
MSTRG.36862.1	-	GT10(12-383)	GT10_e19	GT10	N	GT10	12-383	GT10	GT10:3	GT10:12	GT10_e19	GT10:6	-	NA	-	320	9.30E-131	NA	MSTRG.36862	+	comp78662_c0	NA	NA	Unigene2204_SBPH	comp78662_c0	Unigene8114_WBPH	group2981	8.633692314	0.292219409	No	108.9973218	0	1472.880594	46.22469798	1056.56995	781.2333551	0	71.36795538	0	0	112.2759571	0	0	33.06823679	46.22469798	60.01831419	42.50257923	0	109.4262204
MSTRG.37075.1	-	-	-	GT68	N	-	-	GT68	NA	NA	NA	NA	NA	NA	NA	NA	NA	NA	MSTRG.37075	NA	comp63125_c0	NA	NA	NA	NA	NA	NA	-0.557934508	0.397697662	No	24.27658506	56.88569553	593.6599054	46.22460796	428.6274309	1037.57555	27.42036735	60.38826994	76.50000917	57.7184339	74.85063807	90.15216245	55.4984029	60.33817017	46.22460796	49.18465132	56.71112118	132.0843498	16.04917899
MSTRG.37209.1	-	AA4(59-314)	AA4_e1	-	N	AA4	59-314	AA4	NA	NA	AA4_e1	AA4:19	-	NA	-	525	2.10E-16	NA	MSTRG.37209	+	comp78477_c0	NA	NA	Unigene17023_SBPH	comp78477_c0	CL2155.Contig1_WBPH, CL2155.Contig2_WBPH	group1431	0.774932778	0.908604565	No	17.75853471	18.74954821	33.73801453	19.81877487	103.3238752	31.19508189	71.29295512	66.66237591	6.816832501	38.47895593	0	19.18131116	16.18703418	21.09747463	19.81877487	42.87028218	0	11.38602524	0
MSTRG.3739.2	-	GT31(278-472)	GT31_e99	-	N	GT31	278-472	GT31	NA	NA	GT31_e99	GT31:22	-	NA	-	187	7.90E-35	NA	MSTRG.3739	+	comp75413_c0, comp75413_c0, comp75413_c0	NLSGcomp163_c0_seq1, NLSGcomp163_c0_seq1, NLSGcomp163_c0_seq1	NLWBcomp34878_c0_seq5, NLWBcomp34878_c0_seq8, NLWBcomp34878_c0_seq7	CL752.Contig2_SBPH	comp75413_c0	NA	group6742	-0.279770897	0.588161036	No	4440.742849	3803.409105	2.080848976	518.6076446	0	1.356307908	6671.375377	515.2609526	757.4258334	10577.273	8990.096279	11527.96801	12489.45309	469.4556358	518.6076446	97.49489994	104.0737838	66.5046572	9721.425418
MSTRG.37486.1	-	-	-	GH146	N	-	-	GH146	NA	NA	NA	NA	NA	NA	NA	NA	NA	NA	MSTRG.37486	NA	NA	NA	NA	NA	NA	NA	NA	NA	NA	NA	0	0	0	0	0	0	0	0	0	0	0	0	0	0.619138231	0	0	0	0	0
MSTRG.37885.1	-	GH18(3-169)	GH18_e168	GH18	N	GH18	3-169	GH18	GH18:56	GH18:7|CBM14:1	GH18_e168	GH18:35|CBM14:1	-	NA	-	348	3.60E-74	NA	MSTRG.37885	NA	NA	NA	NA	NA	NA	NA	NA	-0.005235579	1	No	38.44626846	37.79165402	15.97782748	15.06829125	8.665873408	6.781539541	41.13055103	18.8223179	12.87623917	0	0	111.2516047	94.80977162	37.99556056	15.06829125	5.450914489	0	332.2812384	0
MSTRG.3805.3	-	-	-	GT13	N	-	-	GT13	NA	NA	NA	NA	NA	NA	NA	NA	NA	NA	MSTRG.3805	NA	NA	NA	NA	NA	NA	NA	NA	NA	NA	NA	16.81342584	0	0	0	0	0	0	5.489842722	0	0	0	0	0	0	0	44.0134304	0	0	65.65573222
MSTRG.3837.2	-	-	-	GT3	N	-	-	GT3	NA	NA	NA	NA	NA	NA	NA	NA	NA	NA	MSTRG.3837	NA	NA	NA	NA	NA	NA	NA	NA	-23.47472186	1.52E-04	Down	0	353.9792665	0	4255.182393	0	0	0	0	0	0	4605.987478	0	0	8100.759516	4255.182393	0	0	3106.638788	0
MSTRG.38849.1	3.2.1.24:47|3.2.1.113:25|3.2.1.114:7	GH38(38-355)	GH38_e30	GH38	Y(1-17)	GH38	38-355	GH38	GH38:25	GH38:95|3.2.1.24:12|3.2.1.113:5|3.2.1.114:3	GH38_e30	GH38:312	3.2.1.24:47|3.2.1.113:25|3.2.1.114:7	NA	host glycan/host glycan/host glycan	313	6.00E-148	NA	MSTRG.38849	NA	NA	NA	NA	NA	NA	NA	NA	5.951241899	0.079338794	No	80.06907653	3.081536502	227.368212	60.95904643	7.332662114	60.35570191	0	269.0022934	9.089110001	116.9168276	109.60272	147.6960959	173.4325091	235.5666975	60.95904643	136.8417563	311.6451805	70.3448946	0
MSTRG.38962.1	-	-	-	GH146	N	-	-	GH146	NA	NA	NA	NA	NA	NA	NA	NA	NA	NA	MSTRG.38962	NA	NA	NA	NA	NA	NA	NA	NA	0.520303639	0.909037156	No	19.46701253	18.35100687	7.301309134	4.479455017	6.666056468	54.93047028	0	18.8223179	18.93564584	0	0	11.5087867	27.74920145	4.352844943	4.479455017	16.74191752	19.45901218	6.249047988	13.13114644
MSTRG.39549.10	3.2.1.20:14	GH13_17(96-444)	GH13_e221	GH13_17	N	GH13_17	96-444	GH13_17	NA	NA	GH13_e221	GH13_17:117|GH13:15	3.2.1.20:14	NA	sucrose/starch	349	1.60E-145	NA	MSTRG.39549	NA	NA	NA	NA	NA	NA	NA	NA	NA	NA	NA	0	0	16.36756515	0	115.3227769	141.0560225	0	0	0	0	0	0	0	0	0	3.200976757	81.93268285	0	0
MSTRG.39583.1	-	GT31(23-207)	GT31_e15	-	N	GT31	23-207	GT31	NA	NA	GT31_e15	GT31:10	-	NA	-	192	4.70E-62	NA	MSTRG.39583	NA	NA	NA	NA	NA	NA	NA	NA	NA	NA	NA	0	0	0.511073486	0	0.666605647	0.678153954	0	0.784263246	0.757425833	0	0	0	0	0	0	0	0	0.383241571	0
MSTRG.39662.1	3.2.1.52:2	GH20(176-456)	GH20_e77	GH20	N	GH20	176-456	GH20	GH20:15	GH20:39|3.2.1.52:4	GH20_e77	GH20:58	3.2.1.52:2	NA	host glycan	233	2.30E-95	NA	MSTRG.39662	NA	NA	NA	NA	NA	NA	NA	NA	-0.869569453	0.303064481	No	316.8021959	201.1587444	0	56.7962417	0	0	2.742036735	41.56595204	224.9554725	177.5951812	200.4927805	466.1058612	0	34.448927	56.7962417	0	0.512079268	1.472804733	990.6720484
MSTRG.39698.5	3.2.1.24:47|3.2.1.113:25|3.2.1.114:7	GH38(64-377)	GH38_e30	GH38	N	GH38	64-377	GH38	GH38:25	GH38:95|3.2.1.24:12|3.2.1.113:5|3.2.1.114:3	GH38_e30	GH38:312	3.2.1.24:47|3.2.1.113:25|3.2.1.114:7	NA	host glycan/host glycan/host glycan	313	1.00E-144	NA	MSTRG.39698	NA	NA	NA	NA	NA	NA	NA	NA	-0.822075967	0.114791267	No	175.359579	212.9586437	4.940507985	700.345357	51.99524045	56.96493214	63.06684491	644.6643882	693.0446376	828.7775124	446.4305913	1085.662212	608.1699985	693.7251166	700.345357	825.4512487	844.9190947	1352.325841	515.0327439
MSTRG.39734.4	3.2.1.14:21	GH18(40-328)	GH18_e184	GH18	N	GH18	40-328	GH18	CBM14:40, GH18:262	CBM14:61|GH18:61|3.2.1.14:11, GH18:97|CBM14:61|3.2.1.14:11	GH18_e184	GH18:141|CBM14:94	3.2.1.14:21	NA	chitin	354	2.90E-123	NA	MSTRG.39734	NA	NA	NA	NA	NA	NA	NA	NA	-1.79449195	1	No	0.969953854	4.043786188	20.48076489	0.772732884	23.99780328	13.56307908	0	20.3908444	53.77723417	26.63927719	10.6929483	0	27.74920145	2.270173512	0.772732884	2.400732567	25.3044722	177.2868445	0
MSTRG.39740.1	-	-	-	GH1	N	-	-	GH1	GT2:1467	GT2:11|GT4:1	NA	NA	NA	NA	NA	NA	NA	NA	MSTRG.39740	NA	comp81383_c0	NA	NA	NA	NA	NA	NA	0.967418189	0.018219809	No	1201.76418	859.8979342	519.3412568	889.1946456	763.2634655	787.3367407	309.8501511	767.0094546	1377.757591	272.3126112	326.134923	529.404188	386.1763869	964.9713746	889.1946456	77.63959005	107.5273069	534.7508605	932.3113975
MSTRG.3986.6	-	-	-	GT3	N	-	-	GT3	NA	NA	NA	NA	NA	NA	NA	NA	NA	NA	MSTRG.3986	NA	NA	NA	NA	NA	NA	NA	NA	0.264439756	1	No	85.29010192	67.76034927	81.41291577	136.8301817	57.99469127	70.52801123	216.6209021	12.54821194	10.60396167	34.0390764	2.673237074	105.4972114	20.81190109	107.03086	136.8301817	88.9330709	98.57329783	69.43622838	64.19671595
MSTRG.4040.5	-	-	-	GT57	N	-	-	GT57	NA	NA	NA	NA	NA	NA	NA	NA	NA	NA	MSTRG.4040	+	comp69379_c2	NA	NA	NA	comp66270_c1, comp69379_c2, comp303111_c0	NA	group2075	NA	NA	NA	0	0	0	0	118.6558051	0	0	0	0	0	0	0	0	0.781139452	0	0	0	0	0
MSTRG.4115.2	2.4.1.214:8	GT10(131-420)	GT10_e31	GT10	N	GT10	131-420	GT10	GT10:1	GT10:22|2.4.1.214:4	GT10_e31	GT10:45	2.4.1.214:8	NA	-	306	7.60E-122	NA	MSTRG.4115	NA	NA	NA	NA	NA	NA	NA	NA	0.925075408	0.935545896	No	196.5377769	44.02806957	0.973588565	2.604947899	11.99890164	4.068923725	0	0	0	66.59819296	24.05913366	74.80711352	0	5.967655824	2.604947899	56.99498401	90.86936736	72.31824546	526.704874
MSTRG.41454.1	-	-	-	GT30	N	-	-	GT30	NA	NA	NA	NA	NA	NA	NA	NA	NA	NA	MSTRG.41454	NA	NA	NA	NA	NA	NA	NA	NA	1.391685071	0.241900586	No	73.14536145	188.5948207	55.95276736	529.6747203	159.9853552	53.57416237	318.0762613	508.9868466	695.3169151	297.4719286	1307.212929	19.18131116	774.6652072	312.9295128	529.6747203	698.4045318	1379.842954	165.2730842	48.14753696
MSTRG.41822.1	-	-	-	GT3	N	-	-	GT3	NA	NA	NA	NA	NA	NA	NA	NA	NA	NA	MSTRG.41822	NA	NA	NA	NA	NA	NA	NA	NA	-2.879792179	0.639330622	No	24.26979726	11.02850779	0	244.956143	0	0	0	68.2309024	0	0	0	0	0	167.1076454	244.956143	0	0	0	0
MSTRG.4184.1	-	-	-	GH114	N	-	-	GH114	NA	NA	NA	NA	NA	NA	NA	NA	NA	NA	MSTRG.4184	+	comp72813_c0, comp940_c0	NA	NA	Unigene8285_SBPH	comp72813_c0	CL834.Contig2_WBPH, CL834.Contig3_WBPH	group1269	0.860790103	0.030602419	No	271.3071078	166.4806766	190.7304689	119.1673816	113.9895656	87.48186008	87.74517553	128.6191723	108.3118942	53.27855437	26.73237074	51.78954013	6.937300363	104.1132069	119.1673816	32.14114413	36.23864408	86.9560781	426.0327513
MSTRG.41871.1	3.2.1.166:74	GH79(40-485)	GH79_e1	-	Y(1-21)	GH79	40-485	GH79	NA	NA	GH79_e1	GH79:112	3.2.1.166:74	NA	host glycan	485	4.80E-47	NA	MSTRG.41871	NA	comp4836_c0	NA	NA	NA	NA	NA	NA	-4.586778216	1.38E-07	Down	4.703661221	272.4593633	48.2811639	15.69466929	28.66404281	18.98831071	71.29295512	45.48726827	14.39109083	31.07915672	0	84.3977691	57.81083636	12.59008067	15.69466929	642.3645058	360.9343976	4530.347676	4.377048815
MSTRG.4291.3	-	-	-	GT1	N	-	-	GT1	NA	NA	NA	NA	NA	NA	NA	NA	NA	NA	MSTRG.4291	NA	NA	NA	NA	NA	NA	NA	NA	NA	NA	NA	0	6.547593369	1.423555365	0	1.333211294	1.356307908	0	0.784263246	0	11.83967875	0	0	0	2.343418355	0	0	0	0	0
MSTRG.43618.2	-	CE1(31-288)	-	-	N	CE1	31-288	CE1	NA	NA	NA	NA	NA	NA	NA	NA	NA	NA	MSTRG.43618	NA	NA	NA	NA	NA	NA	NA	NA	0.894839792	1	No	4.835805303	4.910695027	12.10872182	49.50101228	0	0	0	0	0	0	66.83092685	0	0	22.67121129	49.50101228	5.601709324	0	0	0
MSTRG.44536.1	-	-	-	GH5_12	N	-	-	GH5_12	NA	NA	NA	NA	NA	NA	NA	NA	NA	NA	MSTRG.44536	NA	NA	NA	NA	NA	NA	NA	NA	NA	NA	NA	22.59739019	0	28.9638384	0	0	36.62031352	0	0.784263246	0	0	0	0	0	0	0	202.8951504	71.17637989	25.48132517	40.8524556
MSTRG.45023.1	-	GH152(28-233)	GH152_e22	GH152	Y(1-22)	GH152	28-233	GH152	NA	NA	GH152_e22	GH152:10	-	NA	-	199	6.40E-103	NA	MSTRG.45023	+	comp72407_c0	NA	NA	Unigene32036_SBPH	comp72407_c0	NA	group9969	3.775627986	0.102993813	No	72.87015317	41.53792605	1.916699811	298.2474951	0	0	0	126.2663826	295.396075	11.83967875	13.36618537	0	32.37406836	203.9507646	298.2474951	55.61697114	51.10099069	1166.532118	0
MSTRG.45027.1	2.4.1.15:96	GT20(35-220)	GT20_e1	GT20	N	GT20	35-220	GT20	GT20:0	GT20:1904|2.4.1.15:11	GT20_e1	GT20:8450	2.4.1.15:96	NA	-	473	9.30E-81	NA	MSTRG.45027	NA	NA	NA	NA	NA	NA	NA	NA	2.02098547	0.062175468	No	114.2481702	142.1326318	291.9260019	208.2491588	1028.572513	547.270241	13.71018368	61.95679643	92.40595167	116.9168276	34.75208196	0	34.68650181	180.9595409	208.2491588	73.22234331	71.46917004	249.781689	88.99999257
MSTRG.45752.1	-	-	-	GT2	N	-	-	GT2	NA	NA	NA	NA	NA	NA	NA	NA	NA	NA	MSTRG.45752	NA	NA	NA	NA	NA	NA	NA	NA	12.53879966	0.116256111	No	31.55992989	0	20.60896414	0.26049479	9.332479055	50.1833926	2.742036735	174.1064406	0.757425833	0	0	0	0	30.3377733	0.26049479	1.816971496	168.174658	230.5708554	0
MSTRG.46544.1	-	-	-	GH146	N	-	-	GH146	NA	NA	NA	NA	NA	NA	NA	NA	NA	NA	MSTRG.46544	NA	NA	NA	NA	NA	NA	NA	NA	2.986310362	0.009809869	Up	75.93146799	19.57629168	0	40.90881346	0	8.137847449	0	2.352789738	4.544555	8.879759062	0	0	4.624866908	39.54487553	40.90881346	0	0	61.08738722	52.52458578
MSTRG.4658.2	-	-	-	GT68	N	-	-	GT68	NA	NA	NA	NA	NA	NA	NA	NA	NA	NA	MSTRG.4658	NA	NA	NA	NA	NA	NA	NA	NA	3.024196876	1	No	8.932223993	0.735233852	0	0.825558806	0	1.356307908	0	138.0303313	0	0	0	0	0	0	0.825558806	0.400122095	0	644.1508178	2.918032543
MSTRG.46982.1	-	-	-	CBM18	N	-	-	CBM18	NA	NA	NA	NA	NA	NA	NA	NA	NA	NA	MSTRG.46982	NA	NA	NA	NA	NA	NA	NA	NA	-0.18283301	0.94108867	No	938.0202317	689.668003	1113.180935	865.1439651	685.2706049	1153.539876	0	537.2203235	204.504975	720.7404439	478.5094362	435.4157633	931.9106821	736.1760579	865.1439651	1686.755206	4874.550612	721.6411879	0
MSTRG.47180.1	-	-	-	GH13	N	-	-	GH13	NA	NA	NA	NA	NA	NA	NA	NA	NA	NA	MSTRG.47180	NA	NA	NA	NA	NA	NA	NA	NA	NA	NA	NA	81.86528628	0	0	0	0	0	392.1112532	0	0	0	0	0	0	0	0	0	0	72.31392564	0
MSTRG.49521.3	-	GT92(251-512)	GT92_e4	GT92	N	GT92	251-512	GT92	GT92:1	GT92:17	GT92_e4	GT92:28	-	NA	-	253	4.00E-128	NA	MSTRG.49521	+	comp54216_c1, comp46970_c0	NA	NA	NA	comp54216_c1	Unigene30092_WBPH	group10910	-0.142819475	0.833050611	No	103.2489463	120.4779312	7.058184445	177.8480845	13.33211294	10.17230931	60.32480818	45.48726827	162.8465542	41.43887562	42.77179318	13.42691781	20.81190109	114.7162141	177.8480845	50.65624096	27.85417493	34.17990177	32.09835797
MSTRG.49597.1	3.5.1.25:8	CE9(1-323)	CE9_e53	CE9	N	CE9	1-323	CE9	CE9:50	CE9:21	CE9_e53	CE9:49	3.5.1.25:8	NA	host glycan	383	4.70E-142	NA	MSTRG.49597	NA	comp78963_c0, comp78963_c1	NA	NA	NA	NA	NA	NA	-0.052436594	0.839665838	No	186.757321	169.8879458	217.5554293	66.39601542	123.9886503	161.4006411	93.229249	30.58626659	49.23267917	130.2364662	90.89006051	42.19888455	101.747072	77.30709587	66.39601542	48.65563048	49.16631075	82.61406285	182.3770339
MSTRG.5092.2	-	-	-	GH22	Y(1-24)	-	-	GH22	GH22:30	GH22:15	NA	NA	NA	NA	NA	NA	NA	NA	MSTRG.5092	NA	NA	NA	NA	NA	NA	NA	NA	0.401578113	0.795070652	No	232.6776505	101.7176018	0	2127.766962	0	0	0	18.8223179	9.089110001	8.879759062	74.85063807	55.62580236	9.249733817	894.1943693	2127.766962	106.1517468	24.61858672	52.52309356	150.278676
MSTRG.51178.3	-	CBM14(296-347)	CBM14_e86	-	Y(1-24)	CBM14	296-347	CBM14	NA	NA	CBM14_e86	CBM14:9	-	NA	chitin	52	5.70E-22	NA	MSTRG.51178	NA	NA	NA	NA	NA	NA	NA	NA	NA	NA	NA	0	0	0	0	0	0	0	0	2.2722775	0	0	0	0	0	0	0	0	0	0
MSTRG.5145.3	-	GT1(261-462)	GT1_e378	GT1	N	GT1	261-462	GT1	GT1:347	GT1:6	GT1_e378	GT1:11	-	NA	-	199	8.90E-103	NA	MSTRG.5145	NA	NA	NA	NA	NA	NA	NA	NA	NA	NA	NA	0	0	0	0	76.65964938	0	0	0	0	0	0	0	0	0	0	0	0	0	0
MSTRG.5348.1	-	GT1(260-447)	GT1_e517	GT1	Y(1-18)	GT1	260-447	GT1	NA	NA	GT1_e517	GT1:20	-	NA	-	269	7.20E-97	NA	MSTRG.5348	+	comp74716_c0	NA	NLWBcomp30118_c0_seq1	Unigene5682_SBPH	comp74716_c0	Unigene27216_WBPH	group3392	-1.251948022	0.856555416	No	34.05016332	75.15952863	0	55.31371687	0	0	0	0	0	99.15730952	0	11.5087867	152.620608	22.28638248	55.31371687	32.40988966	0	77.63112606	0
MSTRG.54161.2	2.4.2.-:7	GT8(72-287)	GT8_e47	-	N	GT8	72-287	GT8	GT8:156	GT8:31|2.4.2.-:2	GT8_e47	GT8:59	2.4.2.-:7	NA	-	249	1.80E-89	NA	MSTRG.54161	+	comp73975_c0	NA	NA	NA	comp73975_c0	Unigene30670_WBPH	group11418	-1.266760869	1	No	6.561487732	2.698141462	16.06913903	1.30247395	12.66550729	13.56307908	0	3.92131623	3.029703334	4.439879531	8.019711221	5.754393348	6.937300363	0.825517641	1.30247395	4.40134304	5.632871946	0	20.4262278
MSTRG.6278.2	-	GH16_4(249-552)	GH16_e323	GH16_4	Y(1-30)	GH16_4	249-552	GH16_4	CBM39:5	CBM39:7|GH16:5	GH16_e323	GH16_4:5|CBM39:4	-	NA	-	296	2.30E-169	NA	MSTRG.6278	NA	NA	NA	NA	NA	NA	NA	NA	1.183413475	0.827981332	No	52.14100141	18.43615799	4.952511361	112.7421031	3.999633881	0	0	31.37052984	34.0841625	26.63927719	32.07884489	15.34504893	0	126.2536145	112.7421031	42.26462502	49.90701851	29.33664611	0
MSTRG.6502.1	-	-	-	GT47+GT64	N	-	-	GT47+GT64	NA	NA	NA	NA	NA	NA	NA	NA	NA	NA	MSTRG.6502	NA	NA	NA	NA	NA	NA	NA	NA	NA	NA	NA	0	16.36898342	29.69445125	7.033359327	70.66019856	21.02277258	0	0	0	0	0	0	0	0	7.033359327	0	0.365007076	191.6290897	0
MSTRG.653.1	-	-	-	GH18	N	-	-	GH18	NA	NA	NA	NA	NA	NA	NA	NA	NA	NA	MSTRG.653	NA	NA	NA	NA	NA	NA	NA	NA	1.232251207	0.396920205	No	19.25154269	11.16590946	1.508941255	6.964882921	1.99981694	2.712615816	5.484073471	5.489842722	3.787129167	10.35971891	10.6929483	3.836262232	23.12433454	9.44208404	6.964882921	1.211314331	1.389165612	114.2130245	39.39343933
MSTRG.6667.1	-	-	-	GT22	N	-	-	GT22	NA	NA	NA	NA	NA	NA	NA	NA	NA	NA	MSTRG.6667	NA	NA	NA	NA	NA	NA	NA	NA	-0.76117839	0.578311549	No	106.0697723	190.1103528	225.1463399	255.3643068	607.2777442	29.83877398	0	40.78168879	418.8564859	51.79859453	0	46.03514678	245.1179461	83.83804031	255.3643068	233.7150954	282.6063026	372.3615351	81.70491121
MSTRG.6687.6	-	-	-	AA9+CBM1	N	-	-	AA9+CBM1	NA	NA	NA	NA	NA	NA	NA	NA	NA	NA	MSTRG.6687	NA	NA	NA	NA	NA	NA	NA	NA	5.99131464	0.083311529	No	14.01752126	43.42271321	30.69376504	18.23421173	0	47.47077679	0	80.77911434	13.633665	0	197.8195435	0	0	79.53286192	18.23421173	0	239.8096492	109.2456336	5.836065086
MSTRG.6794.1	-	-	-	GT25	N	-	-	GT25	NA	NA	NA	NA	NA	NA	NA	NA	NA	NA	MSTRG.6794	NA	NA	NA	NA	NA	NA	NA	NA	0.271790765	0.591701439	No	320.0309884	302.7130343	118.3353284	99.04022595	96.65781878	113.2517103	49.35666124	311.3525087	361.2921225	99.15730952	128.3153795	329.9185519	134.1211403	179.8545259	99.04022595	297.9331365	330.4516721	441.6204961	453.7540605
MSTRG.7219.3	3.2.1.52:18	GH20(265-631)	GH20_e57	GH20	N	GH20	265-631	GH20	GH20:42	GH20:40|3.2.1.52:8	GH20_e57	GH20:71	3.2.1.52:18	NA	host glycan	349	7.10E-152	NA	MSTRG.7219	NA	NA	NA	NA	NA	NA	NA	NA	-0.822926526	0.767120688	No	629.2604465	625.1862304	7.526292534	124.6212037	1.99981694	4.747077679	74.03499186	60.38826994	78.01486084	199.7945789	296.7293152	308.8191097	120.2465396	43.2251273	124.6212037	2.800854662	0	0.383241571	1555.311346
MSTRG.7223.1	3.2.1.52:18	GH20(232-590)	GH20_e57	GH20	Y(1-33)	GH20	232-590	GH20	GH20:42	GH20:40|3.2.1.52:8	GH20_e57	GH20:71	3.2.1.52:18	NA	host glycan	349	1.00E-168	NA	MSTRG.7223	NA	NA	NA	NA	NA	NA	NA	NA	-1.407785121	0.759461847	No	180.4831055	294.54892	0	19.51150533	0	4.068923725	0	3.92131623	0	29.59919687	0	70.97085129	0	174.3375508	19.51150533	0.605657165	49.64096238	12.86926369	37.93442306
MSTRG.7398.4	-	-	-	GT98	N	-	-	GT98	NA	NA	NA	NA	NA	NA	NA	NA	NA	NA	MSTRG.7398	NA	NA	NA	NA	NA	NA	NA	NA	-5.047447033	0.043237782	Down	6.565573222	10.47850346	0	96.80170459	0	0	0	0	129.5198175	108.0370686	251.2842849	0	110.9968058	78.42595152	96.80170459	0	0	0	26.26229289
MSTRG.7897.1	-	-	-	GH63	N	-	-	GH63	NA	NA	NA	NA	NA	NA	NA	NA	NA	NA	MSTRG.7897	NA	comp903934_c0, comp880442_c0	NA	NA	NA	NA	NA	NA	0.486457496	1	No	145.551956	75.04592065	99.83950584	59.54137354	313.304654	432.6622227	208.3947919	32.15479308	63.62377001	337.4308443	163.0674615	19.18131116	175.7449425	21.35247284	59.54137354	87.44309973	151.7533322	521.3435216	186.7540828
MSTRG.808.5	2.4.1.41:8|2.4.1.41:141	GT27(168-470)	GT27_e11+CBM13_e112	CBM13+GT27	N	GT27	168-470	GT27	CBM13:2, GT27:0	CBM13:93|GT27:90|2.4.1.41:18, GT27:97|CBM13:85|2.4.1.41:19	CBM13_e112	CBM13:335|GT27:329	2.4.1.41:141	NA	xylan	132	7.00E-24	NA	MSTRG.808	NA	NA	NA	NA	NA	NA	NA	NA	NA	NA	NA	0	0	0	29.75021605	0	0	0	128.6191723	0	2.959919687	0	0	0	0	29.75021605	0	0	0	0
MSTRG.808.5	2.4.1.41:8|2.4.1.41:141	GT27(168-470)	GT27_e11+CBM13_e112	CBM13+GT27	N	GT27	168-470	GT27	CBM13:2, GT27:0	CBM13:93|GT27:90|2.4.1.41:18, GT27:97|CBM13:85|2.4.1.41:19	GT27_e11	GT27:26|CBM13:17	2.4.1.41:8	NA	-	302	2.10E-150	NA	MSTRG.808	NA	NA	NA	NA	NA	NA	NA	NA	NA	NA	NA	0	0	0	29.75021605	0	0	0	128.6191723	0	2.959919687	0	0	0	0	29.75021605	0	0	0	0
MSTRG.8622.1	-	-	-	GT22	N	-	-	GT22	NA	NA	NA	NA	NA	NA	NA	NA	NA	NA	MSTRG.8622	NA	NA	NA	NA	NA	NA	NA	NA	0.12130782	0.998446829	No	102.9207161	111.4761157	38.92080128	123.7131071	10.66569035	5.425231633	38.3885143	166.2638081	54.53466	99.15730952	106.929483	95.9065558	150.3081745	97.12015909	123.7131071	531.8223639	413.1758223	152.7054133	118.180318
MSTRG.888.1	2.4.1.260:8	GT22(3-186)	GT22_e9	GT22	N	GT22	3-186	GT22	GT22:2	GT22:47|2.4.1.260:1	GT22_e9	GT22:151	2.4.1.260:8	NA	-	372	8.40E-75	NA	MSTRG.888	NA	NA	NA	NA	NA	NA	NA	NA	0.18763746	1	No	42.29249571	57.08066163	0	22.07296324	10.66569035	65.78093355	227.589049	286.2560848	146.1831858	7.399799218	0	0	4.624866908	22.99182386	22.07296324	0	227.4434671	461.0123457	94.83605765
MSTRG.9165.1	2.4.99.1:7	GT29(198-409)	GT29_e17	GT29	N	GT29	198-409	GT29	NA	NA	GT29_e17	GT29:24	2.4.99.1:7	NA	-	216	3.40E-96	NA	MSTRG.9165	NA	comp62148_c0, comp62148_c1	NA	NA	NA	NA	NA	NA	-0.966742548	1	No	0.761728563	0.367616926	0.973588565	0.52098958	0	0	0	0	0	0	0	19.18131116	0	0.716118699	0.52098958	2.811802709	4.745091992	0	0
MSTRG.9420.2	3.2.1.25:19	GH2(34-761)	GH2_e117	GH2	Y(1-22)	GH2	34-761	GH2	GH2:21	GH2:25|3.2.1.25:5	GH2_e117	GH2:62|GT57:1	3.2.1.25:19	NA	beta-mannan	718	3.50E-275	NA	MSTRG.9420	NA	NA	NA	NA	NA	NA	NA	NA	-0.954089528	0.940192502	No	32.97843104	131.0063707	177.2079889	117.5157743	55.99487433	0	0	0	0	0	0	0	0	28.32797961	117.5157743	0	0	5.652457293	0
MSTRG.9439.2	-	GT1(204-449)	GT1_e351	GT1	Y(1-23)	GT1	204-449	GT1	NA	NA	GT1_e351	GT1:11	-	NA	-	245	1.00E-110	NA	MSTRG.9439	NA	NA	NA	NA	NA	NA	NA	NA	-0.432638496	0.826095282	No	38.56996491	86.43132597	17.67437974	283.3373954	46.66239527	43.40185306	0	290.177401	0.757425833	392.1893586	874.1485231	82.47963799	291.3666152	151.5456964	283.3373954	0	24.06772559	0	20.4262278
MSTRG.9639.2	3.2.1.52:5	GH20(227-568)	GH20_e35	GH20	N	GH20	227-568	GH20	GH20:77	GH20:13|3.2.1.52:3	GH20_e35	GH20:22	3.2.1.52:5	NA	host glycan	344	7.70E-179	NA	MSTRG.9639	NA	NA	NA	NA	NA	NA	NA	NA	NA	NA	NA	0	0	0.243397141	0.246009143	0	0.678153954	0	0	97.70793251	0	0	0	0	0	0.246009143	0	0	0	0
MSTRG.9713.1	3.2.1.52:6	GH20(607-821)	GH20_e93	GH20	N	GH20	607-821	GH20	GH20:15	GH20:39|3.2.1.52:4	GH20_e93	GH20:24	3.2.1.52:6	NA	host glycan	268	8.60E-101	NA	MSTRG.9713	NA	NA	NA	NA	NA	NA	NA	NA	-2.795035211	0.671869243	No	25.86280499	32.31183882	2.001873452	0.984036571	0	1.356307908	27.42036735	1.568526492	3.029703334	102.1172292	96.23653466	0	138.7460073	2.193101393	0.984036571	77.73564465	47.20489678	205.0310646	71.49179731
MSTRG.9922.1	2.4.1.80:3	GT21(51-281)	GT21_e18	GT21	N	GT21	51-281	GT21	NA	NA	GT21_e18	GT21:13	2.4.1.80:3	NA	-	225	6.20E-125	NA	MSTRG.9922	NA	comp45443_c0, comp71837_c3	NA	NA	NA	NA	NA	NA	0.17073874	0.717155559	No	525.7723895	507.4698255	1047.991498	382.4973456	951.9128636	1140.654951	301.6240409	255.6698182	325.6931084	368.5100011	251.2842849	337.5910764	242.8055127	354.1927348	382.4973456	149.7625773	128.6054674	489.0043268	532.5409391
rna10037	-	-	-	GH85	N	-	-	GH85	NA	NA	NA	NA	NA	NA	NA	NA	NA	NA	MSTRG.11454	NA	NA	NA	NA	NA	NA	NA	NA	-0.060150738	0.9886502	No	84.53911771	57.0406728	63.01019465	85.47057209	100.6574527	53.57416237	137.1018368	112.9339074	68.16832501	140.5961851	90.89006051	80.56150687	46.24866908	68.50818249	85.47057209	57.90223085	52.68000293	155.4390906	135.6885133
rna10048	-	-	-	GH85	N	-	-	GH85	NA	NA	NA	NA	NA	NA	NA	NA	NA	NA	MSTRG.11457	+	comp80744_c0	NLSGcomp2183_c0_seq2	NLWBcomp34091_c0_seq1	Unigene44_SBPH	comp80744_c0	CL3109.Contig1_WBPH, CL3109.Contig2_WBPH	group1549	-0.43349826	0.566190018	No	311.3570195	289.4804821	83.21467581	127.8816776	37.99652187	166.1477188	0	126.2663826	109.06932	282.6723301	1031.86951	243.6026517	739.9787054	212.9272506	127.8816776	218.498471	195.5688675	58.82845025	516.4917601
rna10116	-	-	-	GH5_12	N	-	-	GH5_12	NA	NA	NA	NA	NA	NA	NA	NA	NA	NA	MSTRG.11522	NA	NA	NA	NA	NA	NA	NA	NA	0.135201714	0.702091878	No	102.8495762	69.89338255	195.9409818	263.3981771	147.9864536	262.4455802	0	146.657227	48.47525334	94.71742999	149.7012761	101.6609491	113.3092393	279.0060872	263.3981771	94.09685833	187.4290673	24.27071413	151.7376922
rna10145	3.2.1.23:33	GH35(50-371)	GH35_e47	GH35	Y(1-25)	GH35	50-371	GH35	GH35:32	GH35:52|3.2.1.23:4	GH35_e47	GH35:208	3.2.1.23:33	NA	pectin	315	3.40E-133	NA	MSTRG.11556	+	comp61296_c0, comp61296_c0	NLSGcomp3076_c0_seq1, NLSGcomp3076_c0_seq2	NLWBcomp28480_c0_seq1, NLWBcomp28480_c0_seq1	CL1146.Contig2_SBPH	comp61296_c0	Unigene15949_WBPH	group2480	-0.157629503	0.594456399	No	1338.210112	1341.306866	53.27503451	1598.745671	92.6581849	73.918781	1631.511858	417.2280469	490.81194	1397.082092	1411.469175	1089.498474	1507.706612	1661.017412	1598.745671	594.7937687	532.962305	66.08162813	1717.262152
rna1036	-	-	-	GT2	N	-	-	GT2	NA	NA	NA	NA	NA	NA	NA	NA	NA	NA	MSTRG.1179	+	comp80652_c0, comp60019_c0	NA	NA	Unigene14460_SBPH	comp80652_c0	CL342.Contig1_WBPH, CL342.Contig2_WBPH	group1225	0.01409195	0.860237423	No	202.3150804	276.2940644	138.7094853	121.5689129	79.32607196	226.5034207	71.29295512	520.7507953	574.8862076	75.47795203	104.2562459	268.5383562	127.18384	154.1430357	121.5689129	298.5059495	326.6973036	2410.649944	43.77048815
rna10714	-	GT1(181-453)	GT1_e378	GT1	Y(1-20)	GT1	181-453	GT1	GT1:74	GT1:11	GT1_e378	GT1:11	-	NA	-	199	4.50E-104	NA	MSTRG.12170	NA	comp74471_c0, comp74471_c0, comp74471_c0, comp74471_c0, comp74471_c0, comp74471_c0, comp74471_c0, comp74471_c0, comp74471_c0, comp74471_c0, comp74471_c0, comp74471_c0, comp74471_c0, comp74471_c0, comp74471_c0, comp74471_c0, comp74471_c0, comp74471_c0, comp74471_c0, comp74471_c0, comp74471_c0, comp74471_c0, comp74471_c0, comp74471_c0, comp74471_c0, comp74471_c0, comp74471_c0, comp74471_c0, comp744…	NLSGcomp3260_c0_seq3, NLSGcomp3260_c0_seq6, NLSGcomp16098_c0_seq1, NLSGcomp3260_c0_seq4, NLSGcomp3260_c0_seq5, NLSGcomp3260_c0_seq3, NLSGcomp3260_c0_seq6, NLSGcomp16098_c0_seq1, NLSGcomp3260_c0_seq4, NLSGcomp3260_c0_seq5, NLSGcomp3260_c0_seq3, NLSGcomp3260_c0_seq6, NLSGcomp16098_c0_seq1, NLSGcomp3260_c0_seq4, NLSGcomp3260_c0_seq5, NLSGcomp3260_c0_seq3, NLSGcomp3260_c0_seq6, NLSGcomp16098_c0_seq1,…	NLWBcomp35079_c0_seq3, NLWBcomp35079_c0_seq3, NLWBcomp35079_c0_seq3, NLWBcomp35079_c0_seq3, NLWBcomp35079_c0_seq3, NLWBcomp35079_c0_seq6, NLWBcomp35079_c0_seq6, NLWBcomp35079_c0_seq6, NLWBcomp35079_c0_seq6, NLWBcomp35079_c0_seq6, NLWBcomp35079_c0_seq7, NLWBcomp35079_c0_seq7, NLWBcomp35079_c0_seq7, NLWBcomp35079_c0_seq7, NLWBcomp35079_c0_seq7, NLWBcomp35079_c0_seq1, NLWBcomp35079_c0_seq1, NLWBcomp…	NA	NA	NA	NA	-0.19233279	0.750502421	No	452.7812075	422.796651	4803.563323	1565.572643	3240.370049	4196.416668	145.327947	188.223179	138.6089275	506.1462665	213.8589659	138.1054403	291.3666152	1781.892855	1565.572643	563.3882172	653.4320348	57.26624947	503.3606137
rna10939	-	-	-	GH13_11	Y(1-23)	-	-	GH13_11	NA	NA	NA	NA	NA	NA	NA	NA	NA	NA	MSTRG.12451	+	comp70232_c0, comp70232_c0, comp70232_c0, comp70232_c0, comp70232_c1, comp70232_c1, comp70232_c1, comp70232_c1	NLSGcomp6784_c0_seq1, NLSGcomp12969_c0_seq1, NLSGcomp6784_c0_seq1, NLSGcomp12969_c0_seq1, NLSGcomp6784_c0_seq1, NLSGcomp12969_c0_seq1, NLSGcomp6784_c0_seq1, NLSGcomp12969_c0_seq1	NLWBcomp97241_c0_seq1, NLWBcomp97241_c0_seq1, NLWBcomp28784_c0_seq1, NLWBcomp28784_c0_seq1, NLWBcomp97241_c0_seq1, NLWBcomp97241_c0_seq1, NLWBcomp28784_c0_seq1, NLWBcomp28784_c0_seq1	CL3639.Contig1_SBPH, Unigene24485_SBPH	comp70232_c0, comp74629_c0	CL873.Contig1_WBPH, CL873.Contig2_WBPH, Unigene13766_WBPH	group272	0.10819272	0.868178433	No	400.9726563	344.4373959	831.6739951	1776.208332	853.2552278	901.266605	82.26110206	429.7762588	352.2030125	159.8356631	176.4336469	159.2048826	189.6195432	1264.54439	1776.208332	1000.899718	1104.249069	474.225402	498.9835649
rna11005	-	-	-	GH85	N	-	-	GH85	NA	NA	NA	NA	NA	NA	NA	NA	NA	NA	MSTRG.12529	NA	NA	NA	NA	NA	NA	NA	NA	-0.37539884	0.846032083	No	14.98491212	29.05476902	4556.433303	24.62153708	543.9502078	5141.085126	1206.496164	67.44663915	210.5643817	88.79759062	125.6421425	220.5850783	83.24760435	22.33179169	24.62153708	381.0628819	643.3749493	118.6858843	21.88524407
rna11125	2.4.1.16:18|2.4.1.16:18	GT2(742-945)	GT2+GT2	GT2	N	GT2	742-945	GT2	GT2:245	GT2:169|2.4.1.16:13	GT2	GT2:178	2.4.1.16:18	NA	-	255	2.70E-132	NA	MSTRG.12666	+	comp79081_c0	NA	NA	Unigene14983_SBPH	comp79081_c0	Unigene19405_WBPH, Unigene25756_WBPH	group1806	2.475308023	0.006119233	Up	186.003529	27.08676655	12.29678589	1264.642411	20.66477505	14.24123304	10.96814694	90.97453653	0	60.67835359	45.44503025	36.4444912	53.18596945	1268.417214	1264.642411	43.58294199	62.18622733	33.36029815	91.91802511
rna11125	2.4.1.16:18|2.4.1.16:18	GT2(742-945)	GT2+GT2	GT2	N	GT2	742-945	GT2	GT2:245	GT2:169|2.4.1.16:13	GT2	GT2:178	2.4.1.16:18	NA	-	255	2.90E-22	NA	MSTRG.12666	+	comp79081_c0	NA	NA	Unigene14983_SBPH	comp79081_c0	Unigene19405_WBPH, Unigene25756_WBPH	group1806	2.475308023	0.006119233	Up	186.003529	27.08676655	12.29678589	1264.642411	20.66477505	14.24123304	10.96814694	90.97453653	0	60.67835359	45.44503025	36.4444912	53.18596945	1268.417214	1264.642411	43.58294199	62.18622733	33.36029815	91.91802511
rna11173	3.2.1.21:10|3.2.1.147:2|3.2.1.37:1|3.2.1.38:1	GH1(5-463)	GH1_e72	GH1	N	GH1	5-463	GH1	GH1:10	GH1:40|3.2.1.21:10|3.2.1.147:3|3.2.1.182:3	GH1_e72	GH1:68	3.2.1.21:10|3.2.1.147:2|3.2.1.37:1|3.2.1.38:1	NA	beta-glucan/polyphenol/xylan/beta-fucosides	464	1.00E-221	NA	MSTRG.12732	+	comp77301_c0	NA	NA	CL86.Contig1_SBPH, CL86.Contig2_SBPH	comp77301_c0	CL677.Contig1_WBPH, CL677.Contig3_WBPH, CL677.Contig5_WBPH	group306	-0.231792742	0.875046405	No	90.00781908	82.958415	184.7356386	78.57084777	104.6570865	40.68923725	24.67833062	47.840058	25.75247834	71.03807249	56.13797855	63.29832683	57.81083636	80.18731718	78.57084777	111.8883473	109.5221559	166.9718805	183.8360502
rna11221	-	-	CBM14_e30	-	Y(1-23)	-	-	CBM14_e30	NA	NA	CBM14_e30	CBM14:13	-	NA	chitin	54	1.50E-18	NA	MSTRG.12796	NA	comp6587_c0, comp26045_c0, comp872677_c0, comp1739665_c0	NA	NA	NA	NA	NA	NA	-3.868151413	1	No	0.242488464	3.376621356	0.474518455	0.93121065	0	0	0	15.68526492	2.2722775	0	0	0	0	5.881695701	0.93121065	0	0	1.57133876	0
rna11291	-	-	-	CE8	N	-	-	CE8	NA	NA	NA	NA	NA	NA	NA	NA	NA	NA	MSTRG.12910	+	comp79019_c0, comp79019_c0, comp79019_c0, comp79019_c0, comp79019_c0, comp79019_c0, comp79019_c0, comp79019_c0, comp79019_c0, comp79019_c0, comp79019_c0, comp79019_c0	NLSGcomp1467_c0_seq1, NLSGcomp1467_c0_seq2, NLSGcomp1467_c0_seq1, NLSGcomp1467_c0_seq2, NLSGcomp1467_c0_seq1, NLSGcomp1467_c0_seq2, NLSGcomp1467_c0_seq1, NLSGcomp1467_c0_seq2, NLSGcomp1467_c0_seq1, NLSGcomp1467_c0_seq2, NLSGcomp1467_c0_seq1, NLSGcomp1467_c0_seq2	NLWBcomp34040_c0_seq1, NLWBcomp34040_c0_seq1, NLWBcomp34040_c0_seq2, NLWBcomp34040_c0_seq2, NLWBcomp34040_c0_seq3, NLWBcomp34040_c0_seq3, NLWBcomp34040_c0_seq4, NLWBcomp34040_c0_seq4, NLWBcomp34040_c0_seq5, NLWBcomp34040_c0_seq5, NLWBcomp34040_c0_seq6, NLWBcomp34040_c0_seq6	Unigene8203_SBPH	comp79019_c0	Unigene4399_WBPH	group3716	0.373109763	0.343517025	No	1811.096488	1213.419095	543.9472248	1049.772542	669.2720693	585.9250163	1724.741107	592.903014	506.7178825	2579.570007	2408.586603	1120.188572	1634.890452	998.5038355	1049.772542	329.6766364	361.4424843	1079.062447	3586.261996
rna11453	-	-	-	GT22	N	-	-	GT22	NA	NA	NA	NA	NA	NA	NA	NA	NA	NA	MSTRG.13165	+	comp75478_c0	NLSGcomp19221_c0_seq1	NLWBcomp31088_c0_seq1	Unigene9057_SBPH	comp75478_c0, comp76499_c0	Unigene10124_WBPH	group1179	-0.981807031	0.361915804	No	115.578286	241.3912315	241.6805889	95.24069489	278.6411603	222.4344969	364.6908858	192.9287585	50.74753084	96.19738984	382.2729016	19.18131116	432.4250559	105.9868036	95.24069489	222.6201205	198.6199559	206.5511852	65.65573222
rna11579	2.4.1.83:6	GT2(10-181)	GT2	GT2	N	GT2	10-181	GT2	GT2:2525	GT2:100|2.4.1.83:6	GT2	GT2:146	2.4.1.83:6	NA	-	171	1.70E-83	NA	MSTRG.13310	NA	comp65275_c0	NA	NLWBcomp14215_c0_seq1	NA	NA	NA	NA	-0.749684904	0.457253114	No	42.45925054	41.10083817	19.9690863	21.28920282	31.99707104	40.68923725	30.16240409	17.25379141	7.574258334	29.59919687	29.40560781	28.77196674	16.18703418	13.82762291	21.28920282	16.07057207	30.19128958	15.94535383	90.45900884
rna11608	3.2.1.113:4	GH47(45-481)	GH47_e1	GH47	Y(1-18)	GH47	45-481	GH47	GH47:8	GH47:24|3.2.1.113:1	GH47_e1	GH47:89	3.2.1.113:4	NA	host glycan	437	1.40E-255	NA	MSTRG.13357	NA	NA	NA	NA	NA	NA	NA	NA	-4.600668375	0.006963592	Down	70.76228917	107.9156667	314.6684317	126.2697441	65.32735338	0	0	0	0	248.6332537	0	0	381.5515199	135.1242028	126.2697441	0	0	0	283.0491567
rna11640	-	-	-	AA3_2	N	-	-	AA3_2	NA	NA	NA	NA	NA	NA	NA	NA	NA	NA	MSTRG.13388	NA	comp64376_c0, comp80920_c0	NA	NA	NA	NA	NA	NA	0.486984285	0.278679608	No	156.2945533	141.5089125	19.08702154	160.2143994	6.666056468	22.37908049	38.3885143	186.6546525	238.5891375	36.99899609	50.7915044	145.7779648	43.93623563	220.7161859	160.2143994	13.85347848	34.11946431	187.8644805	71.49179731
rna1168	-	-	-	GH13_31	N	-	-	GH13_31	NA	NA	NA	NA	NA	NA	NA	NA	NA	NA	MSTRG.1333	+	comp75363_c0, comp75363_c0, comp75363_c0	NLSGcomp132_c0_seq2, NLSGcomp132_c0_seq2, NLSGcomp132_c0_seq2	NLWBcomp35782_c0_seq1, NLWBcomp35782_c0_seq2, NLWBcomp210053_c0_seq1	Unigene9080_SBPH	comp75363_c0	CL3745.Contig2_WBPH	group3807	0.305055207	0.598012592	No	10440.52295	9935.099761	27426.24604	35375.85428	23714.49588	20434.8131	8157.559288	19246.60432	28792.02821	11278.77397	17552.47463	7885.437018	14172.90464	40568.49141	35375.85428	13513.64668	13680.79499	41422.89951	6110.360145
rna11699	-	AA3_2(56-617)	AA3_e0	AA3_2	N	AA3_2	56-617	AA3_2	NA	NA	AA3_e0	AA3_2:116|AA3:5	-	NA	-	561	1.00E-215	NA	MSTRG.13454	+	comp78301_c0	NA	NA	CL2260.Contig1_SBPH, CL2260.Contig2_SBPH, CL3495.Contig1_SBPH, CL3495.Contig2_SBPH, Unigene10745_SBPH, Unigene15814_SBPH, Unigene28494_SBPH	comp72512_c0, comp80309_c0, comp69666_c0, comp78301_c0, comp69552_c0	Unigene11113_WBPH, Unigene12241_WBPH, Unigene28985_WBPH	group32	5.349404936	0.002306303	Up	25.36045891	0.735233852	4.131341037	170.6683862	13.33211294	10.85046327	5.484073471	14.11673843	37.87129167	5.919839375	16.03942244	0	9.249733817	141.6381809	170.6683862	41.2916899	16.66998734	0	17.50819526
rna11894	2.4.1.-:5	GT7(14-260)	GT7_e18	-	N	GT7	14-260	GT7	GT7:7	GT7:7	GT7_e18	GT7:28|GT50:1	2.4.1.-:5	NA	-	237	2.50E-81	NA	MSTRG.13657	NA	comp63045_c0	NA	NA	NA	NA	NA	NA	-2.071692933	0.02535796	Down	21.69742884	78.64649882	4.520685851	23.95122896	1.333211294	6.103385587	21.93629388	2.352789738	3.029703334	25.15931734	104.2562459	7.672524464	6.937300363	13.74981658	23.95122896	2.000610473	7.087553447	1.0257873	21.88524407
rna11991	-	-	GT92_e11	-	N	-	-	GT92_e11	NA	NA	GT92_e11	GT92:9	-	NA	-	248	9.30E-26	NA	MSTRG.13779	NA	comp73222_c0	NA	NA	NA	NA	NA	NA	0.21101252	1	No	33.70047135	19.15750917	6.790235648	9.875017542	0	0	43.87258777	7.84263246	25.75247834	11.83967875	32.07884489	36.4444912	0	7.987805951	9.875017542	0	4.096634142	0.142353772	65.65573222
rna12039	-	-	-	GT47	N	-	-	GT47	NA	NA	NA	NA	NA	NA	NA	NA	NA	NA	MSTRG.13856	+	comp71995_c0, comp79487_c0	NLSGcomp3791_c0_seq1, NLSGcomp3791_c0_seq1	NLWBcomp35802_c0_seq1, NLWBcomp35802_c0_seq1	Unigene13018_SBPH	comp71995_c0	Unigene17080_WBPH	group4176	-0.155142874	0.840371854	No	628.4342168	606.447225	2076.244978	620.5381078	1741.173949	2313.861291	389.3692164	625.8420703	327.20796	503.1863468	288.709604	343.3454698	314.4909498	486.9312494	620.5381078	284.9017983	255.5971332	985.5520529	1038.819585
rna12133	-	-	-	GT22	N	-	-	GT22	NA	NA	NA	NA	NA	NA	NA	NA	NA	NA	MSTRG.13954	NA	NA	NA	NA	NA	NA	NA	NA	-0.219165022	1	No	55.31420285	31.07348182	0	86.054744	0	0	0	86.26895706	87.10397084	106.5571087	104.2562459	49.87140902	117.9341062	111.8124199	86.054744	0	0	1.916207856	93.37704138
rna12164	-	-	-	GT25	N	-	-	GT25	NA	NA	NA	NA	NA	NA	NA	NA	NA	NA	MSTRG.13996	+	comp73309_c0, comp73309_c0	NLSGcomp4446_c0_seq1, NLSGcomp4446_c0_seq2	NLWBcomp25517_c0_seq1, NLWBcomp25517_c0_seq1	Unigene10120_SBPH, Unigene2715_SBPH, Unigene21655_SBPH	comp70407_c0, comp73309_c0, comp74454_c1	Unigene12913_WBPH, Unigene20701_WBPH, Unigene29823_WBPH	group134	0.256531715	0.711811593	No	340.1499117	326.2529177	222.7711945	1664.097579	222.646286	132.918175	501.7927226	404.6798349	296.9109267	775.4989581	1499.685998	304.9828474	1149.279427	2153.621407	1664.097579	2312.793239	1692.780567	525.1493603	163.4098224
rna12250	-	-	-	CBM14	Y(1-24)	-	-	CBM14	NA	NA	NA	NA	NA	NA	NA	NA	NA	NA	MSTRG.14093	NA	comp76471_c0	NLSGcomp28616_c0_seq1	NA	NA	NA	NA	NA	-0.856714765	0.979284962	No	16.64553014	27.42855393	9.820181736	34.74092508	15.33192988	3.39076977	0	89.40601004	6.816832501	32.55911656	0	1.918131116	104.0595054	23.62126382	34.74092508	43.18529773	116.9145473	0	27.72130916
rna12364	2.4.1.109:4	GT105(96-228)	GT105_e0	GT105	N	GT105	96-228	GT105	GT105:1	GT105:20|2.4.1.109:4	GT105_e0	GT105:34	2.4.1.109:4	NA	-	138	5.20E-36	NA	MSTRG.14201	+	comp78515_c0, comp78515_c0	NLSGcomp26514_c0_seq1, NLSGcomp26514_c0_seq1	NLWBcomp25319_c0_seq1, NLWBcomp33114_c0_seq1	NA	comp78515_c0	Unigene2089_WBPH	group11557	-0.807742374	0.233875496	No	82.17248416	125.7838299	97.49140502	109.5977447	75.32643808	97.65416939	52.09869797	60.38826994	34.84158834	99.15730952	66.83092685	51.78954013	73.99787054	75.49662912	109.5977447	419.1690944	242.3218541	104.8850832	105.0491716
rna12512	-	-	-	GT2	Y(1-28)	-	-	GT2	NA	NA	NA	NA	NA	NA	NA	NA	NA	NA	MSTRG.14388	NA	NA	NA	NA	NA	NA	NA	NA	0.140793054	1	No	16.37655269	13.05357908	13.50122332	74.06638981	17.33174682	50.1833926	0	3.92131623	3.787129167	8.879759062	8.019711221	46.03514678	64.74813672	60.11317768	74.06638981	12.05840307	11.18418759	11.57345323	2.918032543
rna12572	-	-	-	GT2	N	-	-	GT2	NA	NA	NA	NA	NA	NA	NA	NA	NA	NA	MSTRG.14462	+	comp68378_c0, comp68378_c0, comp68378_c0, comp68378_c0	NLSGcomp6241_c0_seq1, NLSGcomp6241_c0_seq2, NLSGcomp23305_c0_seq1, NLSGcomp28029_c0_seq1	NLWBcomp27837_c0_seq1, NLWBcomp27837_c0_seq1, NLWBcomp27837_c0_seq1, NLWBcomp27837_c0_seq1	Unigene24947_SBPH	comp68378_c0	Unigene17055_WBPH	group4767	-0.144974827	0.687897557	No	396.0601665	408.1118579	370.3926421	459.5513819	533.2845174	375.0191366	408.5634736	378.7991478	351.4455867	472.1071901	502.5685699	326.0822897	497.1731927	478.5019104	459.5513819	828.9383158	741.2128862	286.2301213	528.1638903
rna1263	-|-|-	-	CBM14_e79+CBM14_e79+CBM14_e79	CBM14	N	-	-	CBM14	CBM14:50	CBM14:9	CBM14_e79	CBM14:22	-	NA	chitin	51	1.40E-26	NA	MSTRG.1450	NA	NA	NA	NA	NA	NA	NA	NA	1.157035271	0.036777284	Up	53.27773727	28.94062929	8.840667506	224.8635616	10.66569035	7.459693495	16.45222041	45.48726827	120.4307075	23.6793575	32.07884489	28.77196674	13.87460073	250.8812722	224.8635616	61.57996603	75.1192408	6.175499984	23.34426035
rna1263	-|-|-	-	CBM14_e79+CBM14_e79+CBM14_e79	CBM14	N	-	-	CBM14	CBM14:50	CBM14:9	CBM14_e79	CBM14:22	-	NA	chitin	51	4.40E-20	NA	MSTRG.1450	NA	NA	NA	NA	NA	NA	NA	NA	1.157035271	0.036777284	Up	53.27773727	28.94062929	8.840667506	224.8635616	10.66569035	7.459693495	16.45222041	45.48726827	120.4307075	23.6793575	32.07884489	28.77196674	13.87460073	250.8812722	224.8635616	61.57996603	75.1192408	6.175499984	23.34426035
rna1263	-|-|-	-	CBM14_e79+CBM14_e79+CBM14_e79	CBM14	N	-	-	CBM14	CBM14:50	CBM14:9	CBM14_e79	CBM14:22	-	NA	chitin	51	7.40E-19	NA	MSTRG.1450	NA	NA	NA	NA	NA	NA	NA	NA	1.157035271	0.036777284	Up	53.27773727	28.94062929	8.840667506	224.8635616	10.66569035	7.459693495	16.45222041	45.48726827	120.4307075	23.6793575	32.07884489	28.77196674	13.87460073	250.8812722	224.8635616	61.57996603	75.1192408	6.175499984	23.34426035
rna12733	-	-	-	CBM18	N	-	-	CBM18	NA	NA	NA	NA	NA	NA	NA	NA	NA	NA	MSTRG.14663	NA	comp674459_c0, comp996338_c0	NA	NA	NA	NA	NA	NA	0.943227919	0.366977478	No	48.77332925	28.33404966	39.76746102	14.58629654	79.32607196	40.68923725	0	19.60658115	25.75247834	7.399799218	16.03942244	17.26318004	11.56216727	19.94333123	14.58629654	34.59661694	35.66104892	16.87997979	39.39343933
rna12831	-	-	GT31_e71	-	N	-	-	GT31_e71	GT31:52	GT31:6	GT31_e71	GT31:7	-	NA	-	192	1.20E-28	NA	MSTRG.14795	NA	comp71646_c2, comp71646_c2, comp38668_c0, comp38668_c0	NLSGcomp15937_c0_seq1, NLSGcomp15937_c0_seq1, NLSGcomp15937_c0_seq1, NLSGcomp15937_c0_seq1	NLWBcomp249537_c0_seq1, NLWBcomp156334_c0_seq1, NLWBcomp249537_c0_seq1, NLWBcomp156334_c0_seq1	NA	NA	NA	NA	-0.047933235	0.913526114	No	49.42351808	60.28431519	18.2167479	23.30789529	19.33156376	16.95384885	8.226110206	65.87811266	91.64852584	47.358715	69.50416392	107.4153425	48.56110254	39.70768127	23.30789529	303.6965887	219.8719226	133.6825341	77.32786239
rna12836	3.2.1.21:10|3.2.1.147:2|3.2.1.37:1|3.2.1.38:1	GH1(7-476)	GH1_e72	GH1	N	GH1	7-476	GH1	GH1:80	GH1:8	GH1_e72	GH1:68	3.2.1.21:10|3.2.1.147:2|3.2.1.37:1|3.2.1.38:1	NA	beta-glucan/polyphenol/xylan/beta-fucosides	464	1.20E-198	NA	MSTRG.14799	NA	NA	NA	NA	NA	NA	NA	NA	0.740066037	0.752111213	No	21.10537018	8.023155942	517.9495695	530.7835433	439.2931212	383.835138	0	67.44663915	114.3713008	0	0	1.918131116	0	534.3394337	530.7835433	0	0	0	55.44261832
rna12881	-	-	-	GT25	N	-	-	GT25	NA	NA	NA	NA	NA	NA	NA	NA	NA	NA	MSTRG.14836	NA	NA	NA	NA	NA	NA	NA	NA	-0.519288959	0.977362434	No	22.44891902	15.65845379	16.56158652	12.81590579	1.333211294	18.31015676	46.6146245	5.489842722	0	59.19839375	42.77179318	59.4620646	60.12326981	11.90974896	12.81590579	0	3.650070763	6.706727496	48.14753696
rna1288	2.4.1.257:6|2.4.1.132:6	GT4(212-376)	GT4_e2823	GT4	N	GT4	212-376	GT4	GT4:2301	GT4:162|2.4.1.257:2|2.4.1.132:2	GT4_e2823	GT4:197	2.4.1.257:6|2.4.1.132:6	NA	-	161	3.60E-61	NA	MSTRG.1495	+	comp72579_c1, comp72579_c1, comp72579_c1, comp72579_c1, comp70566_c0, comp70566_c0, comp70566_c0, comp70566_c0, comp72436_c0, comp72436_c0, comp72436_c0, comp72436_c0, comp40884_c0, comp40884_c0, comp40884_c0, comp40884_c0	NLSGcomp7173_c0_seq1, NLSGcomp27618_c0_seq1, NLSGcomp7173_c0_seq1, NLSGcomp27618_c0_seq1, NLSGcomp7173_c0_seq1, NLSGcomp27618_c0_seq1, NLSGcomp7173_c0_seq1, NLSGcomp27618_c0_seq1, NLSGcomp7173_c0_seq1, NLSGcomp27618_c0_seq1, NLSGcomp7173_c0_seq1, NLSGcomp27618_c0_seq1, NLSGcomp7173_c0_seq1, NLSGcomp27618_c0_seq1, NLSGcomp7173_c0_seq1, NLSGcomp27618_c0_seq1	NLWBcomp30550_c0_seq1, NLWBcomp30550_c0_seq1, NLWBcomp416952_c0_seq1, NLWBcomp416952_c0_seq1, NLWBcomp30550_c0_seq1, NLWBcomp30550_c0_seq1, NLWBcomp416952_c0_seq1, NLWBcomp416952_c0_seq1, NLWBcomp30550_c0_seq1, NLWBcomp30550_c0_seq1, NLWBcomp416952_c0_seq1, NLWBcomp416952_c0_seq1, NLWBcomp30550_c0_seq1, NLWBcomp30550_c0_seq1, NLWBcomp416952_c0_seq1, NLWBcomp416952_c0_seq1	Unigene16841_SBPH	comp58665_c1, comp72579_c1	Unigene5711_WBPH	group1816	0.313932294	0.446114183	No	400.0779876	311.4499193	599.7661825	444.5646197	773.2625502	664.590875	298.8820042	218.8094456	199.96042	353.7104026	339.5011084	253.1933073	420.8628887	303.7889153	444.5646197	216.6207669	163.3239141	210.0671276	628.8360131
rna13006	3.2.1.113:20	GH47(47-486)	GH47_e12	GH47	N	GH47	47-486	GH47	GH47:3	GH47:24	GH47_e12	GH47:215	3.2.1.113:20	NA	host glycan	428	2.30E-210	NA	MSTRG.14948	NA	NA	NA	NA	NA	NA	NA	NA	1.080412463	0.915717946	No	59.00084051	25.4733088	28.70014892	20.7409005	31.3304654	58.99939401	200.1686817	62.74105968	112.8564492	0	0	7.672524464	39.31136872	9.684984657	20.7409005	150.6857279	49.15960971	140.1706065	142.9835946
rna1302	-	-	-	GT8	N	-	-	GT8	NA	NA	NA	NA	NA	NA	NA	NA	NA	NA	MSTRG.1512	+	comp72111_c0, comp72111_c0	NLSGcomp1549_c0_seq1, NLSGcomp3903_c0_seq1	NLWBcomp32105_c0_seq1, NLWBcomp32105_c0_seq1	Unigene6021_SBPH	comp72111_c0	Unigene25977_WBPH	group3432	0.007890527	0.956974159	No	1855.750494	1272.157862	1075.813934	1748.903048	1179.891995	911.4389143	2942.205417	836.0246202	808.9307901	3325.469769	4290.545503	1676.446595	4095.319647	1300.634454	1748.903048	1925.060063	2545.318043	571.9676524	3606.688223
rna1325	-	-	-	GT65	N	-	-	GT65	NA	NA	NA	NA	NA	NA	NA	NA	NA	NA	MSTRG.1541	+	comp79038_c0	NA	NLWBcomp35012_c0_seq2	CL789.Contig1_SBPH, CL789.Contig2_SBPH	comp79038_c0	Unigene5274_WBPH	group946	-0.084445588	0.795697477	No	206.471132	208.4384126	250.9538391	150.0470387	201.981511	242.1009616	0	208.6140234	118.9158558	307.8316475	342.1743454	161.1230137	321.4282501	149.1061021	150.0470387	633.2224302	1006.014044	89.3676386	169.2458875
rna13293	-	-	CBM14_e82	-	N	-	-	CBM14_e82	CBM14:64	CBM14:5	CBM14_e82	CBM14:7	-	NA	chitin	54	1.70E-38	NA	MSTRG.15261	NA	comp24191_c0	NA	NA	NA	NA	NA	NA	2.191380532	0.128604777	No	15.89030948	1.838084631	40.98566003	47.44835564	16.66514117	40.68923725	0	21.95937089	74.98515751	20.71943781	0	15.34504893	13.87460073	41.9239865	47.44835564	10.87993288	8.770863441	0.569415088	8.754097629
rna13296	-	-	CBM14_e48	CBM14	N	-	-	CBM14	NA	NA	CBM14_e48	CBM14:11	-	NA	chitin	63	8.00E-40	NA	MSTRG.15265	NA	comp54159_c0	NA	NA	NA	NA	NA	NA	1.095553264	0.602091562	No	7.441549311	2.910642812	2.555367431	27.42217528	5.999450821	3.39076977	0	9.411158952	16.66336833	11.83967875	5.346474148	3.836262232	6.937300363	14.07801341	27.42217528	2.01155852	6.357539294	0.711768859	4.377048815
rna13298	-	-	CBM14_e48	-	N	-	-	CBM14_e48	NA	NA	CBM14_e48	CBM14:11	-	NA	chitin	63	4.70E-40	NA	MSTRG.15268	NA	NA	NA	NA	NA	NA	NA	NA	1.044502208	0.606250938	No	7.079313531	2.910642812	1.770479686	21.05706183	3.999633881	2.712615816	0	7.058369214	15.9059425	11.83967875	5.346474148	3.836262232	6.937300363	10.09494722	21.05706183	2.01155852	6.357539294	0.711768859	4.377048815
rna13383	2.4.1.109:22	GT39(31-269)	GT39_e14	GT39	N	GT39	31-269	GT39	GT39:24	GT39:14|2.4.1.109:3	GT39_e14	GT39:53	2.4.1.109:22	NA	-	239	9.20E-121	NA	MSTRG.15366	+	comp78952_c0	NA	NLWBcomp28325_c0_seq1	NA	comp78952_c0	Unigene15356_WBPH	group10710	-0.635945055	0.236974636	No	64.61330213	94.97355973	83.47215294	70.77887057	111.9897487	99.68863125	38.3885143	88.62174679	61.35149251	63.63827328	58.81121562	61.38019571	60.12326981	107.5700374	70.77887057	511.7336305	353.5433604	143.0913835	32.09835797
rna13472	-	-	-	AA17	N	-	-	AA17	NA	NA	NA	NA	NA	NA	NA	NA	NA	NA	MSTRG.15456	+	comp72316_c0	NA	NA	Unigene9048_SBPH	comp72316_c0	Unigene4704_WBPH	group3802	0.867495802	0.564901667	No	458.4765624	307.3950947	572.8321224	360.7544119	405.9628389	509.9717735	159.0381307	427.4234691	359.7772709	343.3506837	390.2926128	172.6318004	161.8703418	525.1690264	360.7544119	234.3440898	352.6782518	123.2059913	243.6557174
rna13473	-	-	-	GH47	N	-	-	GH47	NA	NA	NA	NA	NA	NA	NA	NA	NA	NA	MSTRG.15457	+	comp66878_c0	NA	NA	Unigene31115_SBPH	comp66878_c0	Unigene28060_WBPH	group5101	0.372753336	0.587964218	No	230.4051098	307.4690287	1181.243912	100.891018	1505.19555	2897.751846	21.93629388	293.314454	531.712935	414.3887562	192.4730693	412.3981899	247.4303796	135.6817804	100.891018	331.5388411	523.6674547	390.9211411	358.9180028
rna13699	-	-	-	CBM14	Y(1-21)	-	-	CBM14	NA	NA	NA	NA	NA	NA	NA	NA	NA	NA	MSTRG.15696	+	comp76280_c0	NA	NA	NA	comp76280_c0	Unigene25231_WBPH	group11343	-2.90289919	0.054876891	No	2.622755906	8.296242489	0	28.79974068	0	0	13.71018368	8.626895706	5.301980834	8.879759062	24.05913366	23.01757339	16.18703418	19.31786627	28.79974068	0.800244189	0	0	7.295081358
rna13813	2.4.1.101:57	GT13(142-403)	GT13_e1	GT13	N	GT13	142-403	GT13	GT13:1	GT13:44|2.4.1.101:12	GT13_e1	GT13:150	2.4.1.101:57	NA	-	378	3.20E-122	NA	MSTRG.15828	NA	NA	NA	NA	NA	NA	NA	NA	0.542202337	0.016692707	No	735.6591668	403.669809	476.5706697	121.7540323	265.3090474	380.4443682	257.7514531	156.0683859	245.40597	883.5360267	590.7853933	654.0827105	393.1136872	178.7568498	121.7540323	63.49546995	48.42560299	412.8859772	1887.967055
rna13863	2.4.1.142:10|2.4.1.-:1	GT33(4-424)	GT33_e1	GT33	N	GT33	4-424	GT33	GT33:0	GT33:87|2.4.1.-:1|2.4.1.142:1	GT33_e1	GT33:190	2.4.1.142:10|2.4.1.-:1	NA	-	420	4.70E-160	NA	MSTRG.15867	+	comp72827_c0, comp72827_c0	NLSGcomp2902_c0_seq1, NLSGcomp2902_c0_seq2	NLWBcomp31787_c0_seq1, NLWBcomp31787_c0_seq1	Unigene4972_SBPH	comp72827_c0	Unigene10520_WBPH	group3310	-0.190646722	0.807756217	No	557.5744359	626.5836683	319.6881876	553.3736461	284.6406112	276.6868133	981.6491513	344.291565	318.8762759	991.5730952	1184.244024	617.6382193	1123.842659	559.119877	553.3736461	739.7036552	787.8976484	243.8400944	582.1474924
rna14101	-	-	-	CBM18	N	-	-	CBM18	NA	NA	NA	NA	NA	NA	NA	NA	NA	NA	MSTRG.16185	NA	comp61971_c0	NA	NA	NA	NA	NA	NA	-1.538124753	0.205929996	No	9.101711552	25.0551581	10.97627301	14.49273052	34.66349363	18.98831071	0	25.88068712	25.75247834	7.399799218	0	17.26318004	6.937300363	30.34500412	14.49273052	13.69173559	12.85680397	102.3943806	4.377048815
rna14476	-	-	-	AA1	N	-	-	AA1	NA	NA	NA	NA	NA	NA	NA	NA	NA	NA	MSTRG.16651	NA	NA	NA	NA	NA	NA	NA	NA	0.152385107	0.759117063	No	269.2317992	203.680759	2.19030182	166.0099331	0	15.59754094	0	7.058369214	0	223.4739364	310.0955006	209.0762916	48.56110254	176.966307	166.0099331	90.03738259	38.76695959	2.799641384	428.9507838
rna14494	3.2.1.106:25|3.2.1.-:4	GH63(402-807)	GH63_e12	GH63	N	GH63	402-807	GH63	GH63:1	GH63:421|3.2.1.106:9|3.2.1.-:1	GH63_e12	GH63:799	3.2.1.106:25|3.2.1.-:4	NA	host glycan	373	1.60E-153	NA	MSTRG.16678	+	comp72678_c0, comp68273_c1	NLSGcomp13647_c0_seq1, NLSGcomp13647_c0_seq1	NA	Unigene7401_SBPH	comp72678_c0	Unigene23008_WBPH	group3611	0.050262602	1	No	189.9950412	113.9698714	125.9787862	44.65436958	102.6572696	173.6074122	32.90444082	55.68269046	71.19802834	239.7534947	189.7998322	266.6202251	212.7438778	42.58294991	44.65436958	130.759774	140.2362183	73.05478801	525.2458578
rna14498	-	-	-	CBM13+GT27	N	-	-	CBM13+GT27	NA	NA	NA	NA	NA	NA	NA	NA	NA	NA	MSTRG.16686	NA	NA	NA	NA	NA	NA	NA	NA	0.573120836	0.078274708	No	911.5343739	472.2380856	240.7895413	2371.750177	383.2982469	267.8708119	378.4010695	828.966251	1054.33676	572.7444595	614.844527	393.2168788	365.3644858	2087.056999	2371.750177	837.9589261	936.2455788	1803.71379	1372.934312
rna14730	3.2.1.20:27|3.2.1.84:26	GH31(238-428)	GH31_e39	GH31	Y(1-25)	GH31	238-428	GH31	NA	NA	GH31_e39	GH31:687|GH18:1	3.2.1.20:27|3.2.1.84:26	NA	starch/starch	446	2.50E-94	NA	MSTRG.16983	NA	NA	NA	NA	NA	NA	NA	NA	0.07871086	0.845917049	No	138.320455	89.75853889	659.1647884	163.3777591	467.2905584	471.3169981	126.1336898	105.8755382	109.8267458	201.2745387	221.8786771	234.0119961	215.0563112	159.2370628	163.3777591	164.1779208	164.7785956	92.06340962	323.9016123
rna14751	-	-	-	CBM18	N	-	-	CBM18	NA	NA	NA	NA	NA	NA	NA	NA	NA	NA	MSTRG.17009	NA	comp60492_c0, comp60492_c0	NA	NLWBcomp35458_c0_seq1, NLWBcomp35458_c0_seq7	NA	NA	NA	NA	-2.376977452	0.024491142	Down	20.32802886	91.62006411	47.68482493	63.24405382	18.66495811	8.137847449	5.484073471	99.60143224	83.31684167	44.39879531	26.73237074	59.4620646	16.18703418	41.16193528	63.24405382	88.23735153	56.13352602	123.9013851	11.67213017
rna14800	-	-	-	CBM18	N	-	-	CBM18	NA	NA	NA	NA	NA	NA	NA	NA	NA	NA	MSTRG.17071	NA	comp72922_c0, comp1465293_c0	NA	NA	NA	NA	NA	NA	-2.876824057	3.25E-15	Down	41.72375512	165.1629738	149.5307329	50.85495409	35.33009928	44.75816097	0	19.60658115	22.722775	10.35971891	32.07884489	103.5790803	18.49946763	39.23709477	50.85495409	53.50088781	94.49134987	29.80777607	0
rna14802	2.4.1.149:9	GT31(78-264)	GT31_e11	-	N	GT31	78-264	GT31	GT31:6	GT31:9|2.4.1.-:1	GT31_e11	GT31:32	2.4.1.149:9	NA	-	188	2.10E-74	NA	MSTRG.17072	NA	NA	NA	NA	NA	NA	NA	NA	-1.592750546	1	No	8.69365872	3.759384581	0	2.915251287	0	0	0	0	0	0	0	0	0	0	2.915251287	0	0	0	0
rna1481	-	GT54(111-393)	GT54_e5	GT54	N	GT54	111-393	GT54	CBM94:2	NA	GT54_e5	GT54:19	-	NA	-	273	2.80E-134	NA	MSTRG.1702	NA	comp74354_c1	NLSGcomp20863_c0_seq1	NA	NA	NA	NA	NA	0.172281907	1	No	82.97886134	105.3281486	775.9921307	71.13460646	546.6166303	1700.131963	38.3885143	76.85779811	168.148535	82.87775124	85.54358636	82.47963799	73.99787054	100.7261831	71.13460646	21.05567618	59.97479765	168.2444541	126.9344156
rna1485	2.4.1.145:21	GT54(128-412)	GT54_e0	GT54	N	GT54	128-412	GT54	CBM94:0	NA	GT54_e0	GT54:79	2.4.1.145:21	NA	-	279	6.60E-106	NA	MSTRG.1708	NA	NA	NA	NA	NA	NA	NA	NA	0.881178917	0.815945698	No	44.27106532	12.14506258	0	24.68076828	0	0	0	0	73.47030584	35.51903625	88.21682344	1.918131116	104.0595054	3.321978912	24.68076828	0	0	0	90.45900884
rna14863	3.2.1.28:16	GH37(77-572)	GH37_e10	GH37	Y(1-19)	GH37	77-572	GH37	NA	NA	GH37_e10	GH37:263	3.2.1.28:16	NA	trehalose	508	4.80E-184	NA	MSTRG.17152	+	comp80939_c0, comp67264_c0	NA	NA	CL2861.Contig1_SBPH, CL2861.Contig2_SBPH, CL1349.Contig1_SBPH	comp80939_c0, comp77886_c0	CL1995.Contig1_WBPH, CL1995.Contig2_WBPH, Unigene1354_WBPH	group180	-0.102109727	0.858565593	No	1489.094516	1022.598825	3.772353138	436.555111	1.333211294	0	1148.913392	112.9339074	221.1683434	834.6973518	312.7687376	1060.726507	1089.156157	869.3671343	436.555111	18.90427087	4.897510988	2.107828642	3371.786604
rna14875	-	AA3_2(235-615)	AA3_e0	AA3_2	N	AA3_2	235-615	AA3_2	NA	NA	AA3_e0	AA3_2:116|AA3:5	-	NA	-	561	1.10E-111	NA	MSTRG.17163	NA	NA	NA	NA	NA	NA	NA	NA	-0.939954344	0.823432207	No	11.15365881	19.2716489	14.48101	20.27194264	1.99981694	3.39076977	0	5.489842722	0	4.439879531	5.346474148	19.18131116	25.436768	26.62554294	20.27194264	104.0963961	8.03015568	16.25193822	11.67213017
rna15095	-	-	-	GH72	N	-	-	GH72	NA	NA	NA	NA	NA	NA	NA	NA	NA	NA	MSTRG.17426	+	comp76791_c0	NLSGcomp8351_c0_seq1	NLWBcomp29634_c0_seq1	NA	comp76791_c0	Unigene15452_WBPH	group11158	-0.189149261	0.842929812	No	127.8117937	107.418802	75.45395782	94.53666945	128.6548898	80.02216658	150.8120204	226.6520781	94.67822918	173.1553017	136.3350908	84.3977691	101.747072	112.534452	94.53666945	458.4357999	382.9177327	284.5053329	137.1475295
rna15108	-	GT25(25-150)	GT25_e152	-	N	GT25	25-150	GT25	GT25:44	GT25:8	GT25_e152	GT25:106	-	NA	-	184	1.30E-53	NA	MSTRG.17430	NA	NA	NA	NA	NA	NA	NA	NA	1.039533596	0.858550735	No	43.2314549	52.52865742	0	0	0	0	76.77702859	125.4821194	15.14851667	56.23847406	24.05913366	30.69009786	0	16.14354867	0	0	94.73466454	17.2248064	51.06556951
rna15244	-	-	-	CBM18	N	-	-	CBM18	NA	NA	NA	NA	NA	NA	NA	NA	NA	NA	gene12655	NA	NA	NA	NA	NA	NA	NA	NA	-0.491886718	1	No	0	0	0	10.35255018	0	3.39076977	0	6.274105968	6.059406667	0	0	0	0	7.031582891	10.35255018	0	0	2.347176683	0
rna15509	-	-	-	GH146	N	-	-	GH146	NA	NA	NA	NA	NA	NA	NA	NA	NA	NA	MSTRG.17934	NA	NA	NA	NA	NA	NA	NA	NA	0.795537024	0.200179178	No	90.62046535	90.4508611	210.6252002	246.8571818	387.9644864	206.158802	71.29295512	117.6394869	120.4307075	115.4368678	96.23653466	55.62580236	110.9968058	149.749343	246.8571818	192.2655816	197.2254435	860.0010666	32.09835797
rna15602	-	-	-	AA2	N	-	-	AA2	NA	NA	NA	NA	NA	NA	NA	NA	NA	NA	MSTRG.18029	+	comp70551_c0, comp70551_c0, comp70551_c0, comp70551_c0	NLSGcomp1850_c0_seq1, NLSGcomp8180_c0_seq1, NLSGcomp1850_c0_seq1, NLSGcomp8180_c0_seq1	NLWBcomp31353_c0_seq1, NLWBcomp31353_c0_seq1, NLWBcomp31353_c0_seq2, NLWBcomp31353_c0_seq2	Unigene6139_SBPH	comp70551_c0	Unigene19410_WBPH, Unigene28382_WBPH	group1738	-0.160102647	0.552713956	No	997.3559546	934.1980567	1143.617475	1472.425339	1333.877899	1316.974979	1974.266449	1624.209182	1442.896213	2215.499886	1841.860344	1709.054824	1917.007334	1625.003742	1472.425339	2703.18535	2417.719339	3015.297084	1469.229385
rna15627	-	GT1(274-436)	GT1_e517	GT1	Y(1-24)	GT1	274-436	GT1	NA	NA	GT1_e517	GT1:20	-	NA	-	269	2.00E-101	NA	MSTRG.18053	+	comp76646_c0	NA	NA	Unigene3356_SBPH	comp76646_c0	Unigene18478_WBPH	group3134	0.621432015	0.424774287	No	27.65330767	25.41957561	966.7032276	233.1632612	1117.89767	1192.194651	24.67833062	106.6598015	106.0396167	25.15931734	16.03942244	30.69009786	27.74920145	143.5036258	233.1632612	17.52026561	28.85159944	60.87247538	27.72130916
rna15647	-	-	-	GH22	Y(1-19)	-	-	GH22	NA	NA	NA	NA	NA	NA	NA	NA	NA	NA	MSTRG.18065	NA	NA	NA	NA	NA	NA	NA	NA	2.880819132	0.233531767	No	2.671458589	0.678479894	0.754470628	33.25564155	0.666605647	2.034461862	2.742036735	3.137052984	7.574258334	1.479959844	0	7.672524464	0	7.033348127	33.25564155	6.001831419	0.512079268	0.383241571	5.836065086
rna15667	-	-	-	GT64	N	-	-	GT64	NA	NA	NA	NA	NA	NA	NA	NA	NA	NA	MSTRG.18091	+	comp77260_c0, comp77260_c0, comp77260_c0, comp78089_c0, comp78089_c0, comp78089_c0	NLSGcomp13016_c0_seq1, NLSGcomp11250_c0_seq1, NLSGcomp11250_c0_seq2, NLSGcomp13016_c0_seq1, NLSGcomp11250_c0_seq1, NLSGcomp11250_c0_seq2	NLWBcomp35974_c2_seq6, NLWBcomp35974_c2_seq6, NLWBcomp35974_c2_seq6, NLWBcomp35974_c2_seq6, NLWBcomp35974_c2_seq6, NLWBcomp35974_c2_seq6	NA	comp715486_c0, comp77260_c0	NA	group5854	-0.54923048	0.380224903	No	143.8005218	190.2417108	1115.603607	240.1198706	490.621756	1283.067281	63.06684491	349.7814077	260.5544867	140.5961851	149.7012761	326.0822897	157.2454749	297.1195048	240.1198706	360.4885155	467.4282066	1728.235351	195.5081804
rna15682	-	-	-	GT24	Y(1-31)	-	-	GT24	NA	NA	NA	NA	NA	NA	NA	NA	NA	NA	MSTRG.18106	+	comp79957_c0, comp79957_c0	NLSGcomp2805_c0_seq1, NLSGcomp2805_c0_seq2	NA	CL1002.Contig2_SBPH	comp79957_c0	Unigene4893_WBPH	group2462	-0.00177944	1	No	194.6070311	175.0324704	786.696571	566.1402351	429.9606422	1018.587239	312.5921878	232.1419208	309.7871659	991.5730952	1542.457792	654.0827105	1096.093457	701.1699452	566.1402351	1299.601695	1294.267975	790.2487785	433.3278327
rna15701	2.4.1.41:11|2.4.1.41:11	GT27(132-438)	GT27_e14+CBM13_e64	CBM13+GT27	N	GT27	132-438	GT27	CBM13:172, GT27:6	CBM13:9|GT27:9|2.4.1.41:2, GT27:11|CBM13:9|2.4.1.41:2	CBM13_e64	CBM13:26|GT27:26	2.4.1.41:11	NA	xylan	117	1.10E-50	NA	MSTRG.18127	NA	NA	NA	NA	NA	NA	NA	NA	-0.048415021	1	No	24.0508474	37.63158188	304.4920784	40.51066168	187.9827924	251.595117	19.19425715	69.79942889	56.80693751	11.83967875	13.36618537	51.78954013	25.436768	58.12302808	40.51066168	43.98306409	44.41587195	109.6869021	24.80327662
rna15701	2.4.1.41:11|2.4.1.41:11	GT27(132-438)	GT27_e14+CBM13_e64	CBM13+GT27	N	GT27	132-438	GT27	CBM13:172, GT27:6	CBM13:9|GT27:9|2.4.1.41:2, GT27:11|CBM13:9|2.4.1.41:2	GT27_e14	GT27:30|CBM13:26	2.4.1.41:11	NA	-	307	7.80E-184	NA	MSTRG.18127	NA	NA	NA	NA	NA	NA	NA	NA	-0.048415021	1	No	24.0508474	37.63158188	304.4920784	40.51066168	187.9827924	251.595117	19.19425715	69.79942889	56.80693751	11.83967875	13.36618537	51.78954013	25.436768	58.12302808	40.51066168	43.98306409	44.41587195	109.6869021	24.80327662
rna15709	-	-	-	CBM18	N	-	-	CBM18	NA	NA	NA	NA	NA	NA	NA	NA	NA	NA	MSTRG.18135	NA	comp869463_c0	NA	NA	NA	NA	NA	NA	-1.16226693	0.18810704	No	33.01896847	59.00786481	16.58021252	16.20265507	33.99688798	44.08000702	8.226110206	17.25379141	18.93564584	28.11923703	29.40560781	258.9477007	6.937300363	20.68655135	16.20265507	13.86442652	20.03660733	44.9045118	45.22950442
rna15737	2.4.1.-:28|2.4.2.-:28	GT8(81-339)	GT8_e155	GT49+GT8	N	GT8	81-339	GT8	GT8:56, GT49:0	GT8:62|GT49:57|2.4.1.-:2|2.4.2.-:2, GT49:61|GT8:57|2.4.1.-:2|2.4.2.-:2	GT8_e155	GT8:118|GT49:101	2.4.1.-:28|2.4.2.-:28	NA	-	256	1.10E-134	NA	MSTRG.18161	NA	NA	NA	NA	NA	NA	NA	NA	-0.305943301	0.743298443	No	34.58359318	40.75585137	14.55998553	47.55303588	17.33174682	12.20677117	19.19425715	38.42889905	22.722775	16.27955828	50.7915044	21.09944228	23.12433454	47.70980306	47.55303588	61.5774882	90.53644111	12.97143843	32.09835797
rna15780	3.2.1.35:5|3.2.1.35:5	GH56(13-246)+GH56(254-372)	GH56_e8+GH56_e8	-	N	GH56+GH56	254-372	GH56+GH56	NA	NA	GH56_e8	GH56:21	3.2.1.35:5	NA	host glycan	325	7.80E-37	NA	MSTRG.18218	NA	comp54745_c1, comp50717_c0	NA	NA	NA	NA	NA	NA	-0.706435335	0.756973672	No	8.333359445	12.20754322	2.470253993	38.60287733	4.666239527	0	0	9.411158952	3.029703334	1.479959844	5.346474148	0	0	40.60408491	38.60287733	5.634553466	5.475106145	0	4.377048815
rna15780	3.2.1.35:5|3.2.1.35:5	GH56(13-246)+GH56(254-372)	GH56_e8+GH56_e8	-	N	GH56+GH56	254-372	GH56+GH56	NA	NA	GH56_e8	GH56:21	3.2.1.35:5	NA	host glycan	325	7.90E-90	NA	MSTRG.18218	NA	comp54745_c1, comp50717_c0	NA	NA	NA	NA	NA	NA	-0.706435335	0.756973672	No	8.333359445	12.20754322	2.470253993	38.60287733	4.666239527	0	0	9.411158952	3.029703334	1.479959844	5.346474148	0	0	40.60408491	38.60287733	5.634553466	5.475106145	0	4.377048815
rna15781	3.2.1.35:5	GH56(29-354)	GH56_e8	GH56	Y(1-31)	GH56	29-354	GH56	NA	NA	GH56_e8	GH56:21	3.2.1.35:5	NA	host glycan	325	1.90E-125	NA	MSTRG.18221	NA	comp54745_c0	NA	NLWBcomp21264_c0_seq1	NA	NA	NA	NA	2.870950161	0.003676952	Up	24.73867807	4.635219526	0.961312738	104.6030012	2.666422587	0	0	14.11673843	31.811885	5.919839375	0	0	0	131.9079602	104.6030012	6.445745702	0	0	32.09835797
rna15846	2.4.1.222:6	GT31(149-293)	GT31_e92	GT31	N	GT31	149-293	GT31	GT31:63	GT31:15|2.4.1.222:1	GT31_e92	GT31:42	2.4.1.222:6	NA	-	126	1.10E-62	NA	MSTRG.18268	+	comp79091_c0, comp79091_c0	NA	NLWBcomp34337_c0_seq1, NLWBcomp34337_c0_seq2	Unigene11295_SBPH	comp79091_c0	Unigene16942_WBPH	group4099	-0.805710432	0.013809466	No	125.8995979	203.5512943	18.91700691	306.9384563	44.66257833	17.63200281	21.93629388	117.6394869	133.3069467	39.95891578	45.44503025	47.9532779	55.4984029	311.5644545	306.9384563	256.6195505	239.2052498	175.553371	37.93442306
rna159	-	-	-	CBM50	N	-	-	CBM50	NA	NA	NA	NA	NA	NA	NA	NA	NA	NA	MSTRG.160	NA	NA	NA	NA	NA	NA	NA	NA	2.169261192	0.016857643	Up	835.7539232	346.4317408	0.486794283	52143.46914	3.999633881	1.356307908	318.0762613	1039.933064	3200.124146	390.7093987	414.3517464	197.5675049	971.2220508	42743.67867	52143.46914	4577.671396	5000.41004	5.173761211	633.2130619
rna1600	-	-	-	CBM48+GH13	N	-	-	CBM48+GH13	NA	NA	NA	NA	NA	NA	NA	NA	NA	NA	MSTRG.1829	+	comp71383_c0	NLSGcomp1111_c0_seq1	NLWBcomp33052_c0_seq1	Unigene336_SBPH	comp71383_c0	Unigene27464_WBPH	group2818	0.161940656	0.676336994	No	2692.586471	2001.280479	0	4245.706576	0	0	0	0	0	4098.008807	4614.007189	1964.166263	4536.994437	3442.88189	4245.706576	0	0	0	3962.688194
rna16056	3.2.1.14:21|3.2.1.14:20	GH18(31-384)	GH18_e184+CBM14_e36	CBM14+GH18	Y(1-28)	GH18	31-384	GH18	CBM14:40, GH18:262	CBM14:61|GH18:61|3.2.1.14:11, GH18:97|CBM14:61|3.2.1.14:11	CBM14_e36	CBM14:96|GH18:94	3.2.1.14:20	NA	chitin	46	9.00E-21	NA	MSTRG.18536	+	comp79640_c0	NLSGcomp16677_c0_seq1	NA	Unigene7297_SBPH	comp79640_c0	Unigene4530_WBPH	group3600	-0.371912199	0.554663099	No	67.17649625	100.6381109	11.05558118	263.3995895	27.99743716	22.37908049	35.64647756	14.11673843	78.01486084	44.39879531	29.40560781	76.72524464	99.43463853	193.3764216	263.3995895	14.27549666	22.94597033	0	124.0163831
rna16056	3.2.1.14:21|3.2.1.14:20	GH18(31-384)	GH18_e184+CBM14_e36	CBM14+GH18	Y(1-28)	GH18	31-384	GH18	CBM14:40, GH18:262	CBM14:61|GH18:61|3.2.1.14:11, GH18:97|CBM14:61|3.2.1.14:11	GH18_e184	GH18:141|CBM14:94	3.2.1.14:21	NA	chitin	354	1.80E-195	NA	MSTRG.18536	+	comp79640_c0	NLSGcomp16677_c0_seq1	NA	Unigene7297_SBPH	comp79640_c0	Unigene4530_WBPH	group3600	-0.371912199	0.554663099	No	67.17649625	100.6381109	11.05558118	263.3995895	27.99743716	22.37908049	35.64647756	14.11673843	78.01486084	44.39879531	29.40560781	76.72524464	99.43463853	193.3764216	263.3995895	14.27549666	22.94597033	0	124.0163831
rna16240	2.4.1.-:4|2.4.1.22:1	GT7(152-377)	GT7_e6	-	N	GT7	152-377	GT7	GT7:10	GT7:7|2.4.1.-:1	GT7_e6	GT7:11	2.4.1.-:4|2.4.1.22:1	NA	-	239	9.40E-99	NA	MSTRG.18743	NA	comp791305_c0, comp791305_c0	NLSGcomp6271_c0_seq2, NLSGcomp6271_c0_seq1	NA	NA	NA	NA	NA	-2.040604946	1	No	2.179402341	6.617104672	0.973588565	0	8.665873408	2.712615816	0	12.54821194	6.816832501	0	0	0	0	1.041519269	0	49.42303053	26.6775974	0	0
rna16298	-	GT1(179-437)	GT1_e517	GT1	Y(1-22)	GT1	179-437	GT1	NA	NA	GT1_e517	GT1:20	-	NA	-	269	1.80E-101	NA	MSTRG.18795	NA	NA	NA	NA	NA	NA	NA	NA	1.706321479	0.099572412	No	83.77281062	51.34241267	11.14704479	407.7844845	17.33174682	36.62031352	93.229249	178.0277568	142.3960567	48.83867484	45.44503025	69.05272017	30.0616349	607.3064051	407.7844845	394.6755033	214.5612132	112.8314851	154.6557248
rna16306	-	-	-	CBM18+GH16_19	N	-	-	CBM18+GH16_19	NA	NA	NA	NA	NA	NA	NA	NA	NA	NA	MSTRG.18797	NA	NA	NA	NA	NA	NA	NA	NA	-1.15068084	0.257084103	No	11.5871339	11.66840079	10.28269682	9.584316467	16.66514117	14.91938699	0	8.626895706	7.574258334	13.31963859	18.71265952	11.5087867	18.49946763	4.005106875	9.584316467	0	1.095021229	8.814556137	24.80327662
rna1639	-	-	-	GT25	N	-	-	GT25	NA	NA	NA	NA	NA	NA	NA	NA	NA	NA	MSTRG.1887	NA	NA	NA	NA	NA	NA	NA	NA	24.95828548	7.06E-05	Up	115.4245086	0	2.135333047	7.727328844	25.99762022	0	0	3.137052984	35.59901417	0	16.03942244	0	16.18703418	5.915490953	7.727328844	2.000610473	0	29.84369177	0
rna16504	3.2.1.114:68|3.2.1.24:1	GH38(77-278)	GH38_e37	GH38	N	GH38	77-278	GH38	GH38:28	GH38:61|3.2.1.114:3	GH38_e37	GH38:231	3.2.1.114:68|3.2.1.24:1	NA	host glycan/host glycan	326	2.60E-114	NA	MSTRG.19011	NA	NA	NA	NA	NA	NA	NA	NA	0.051540128	1	No	22.31268945	22.64205006	94.34550388	12.69065163	34.66349363	88.16001403	0	26.66495036	40.900995	48.83867484	29.40560781	65.21645794	67.06057017	16.29249158	12.69065163	27.95628421	33.17151528	57.57558299	46.68852069
rna16508	-	-	CBM14_e47	CBM14	Y(1-23)	-	-	CBM14	CBM14:33	CBM14:7	CBM14_e47	CBM14:17	-	NA	chitin	50	2.70E-35	NA	MSTRG.19018	NA	comp73734_c0	NA	NA	NA	NA	NA	NA	-0.077913092	0.926263761	No	27.74636644	31.88841671	0	63.4235463	0	0	60.32480818	7.058369214	111.3415975	62.15831343	82.87034929	147.6960959	117.9341062	69.65357849	63.4235463	4.217704064	7.376351025	0	24.80327662
rna16607	2.4.1.122:25	GT31(159-282)	GT31_e29	-	N	GT31	159-282	GT31	GT31:36	GT31:50|2.4.1.122:4	GT31_e29	GT31:160	2.4.1.122:25	NA	-	127	1.70E-54	NA	MSTRG.19130	NA	NA	NA	NA	NA	NA	NA	NA	-2.162631679	0.752653398	No	17.89858123	18.49800681	12.41237665	0	92.6581849	0	0	0	4.544555	0	0	0	0	0	0	0	11.26574389	0	0
rna16767	2.4.1.-:5	GT7(150-347)	GT7_e18	-	N	GT7	150-347	GT7	NA	NA	GT7_e18	GT7:28|GT50:1	2.4.1.-:5	NA	-	237	3.50E-86	NA	MSTRG.19297	NA	NA	NA	NA	NA	NA	NA	NA	0.335666791	1	No	5.325764706	8.493597539	0	8.271856042	0	0	0	35.29184607	53.01980834	0	0	11.5087867	0	13.76083693	8.271856042	0	0	0	0
rna16792	-	-	-	CBM14+GH18	N	-	-	CBM14+GH18	NA	NA	NA	NA	NA	NA	NA	NA	NA	NA	gene13951	NA	comp53270_c0	NA	NA	NA	NA	NA	NA	1.162796496	0.441546542	No	14.90072664	9.456479041	14.68192645	6.323138356	15.99853552	11.52861722	2.742036735	9.411158952	12.11881333	0	5.346474148	5.754393348	6.937300363	9.279715712	6.323138356	13.88632262	6.935134451	6.650103655	18.96721153
rna16926	2.4.1.135:10	GT43(1-163)	GT43_e9	-	N	GT43	1-163	GT43	GT43:9	GT43:7	GT43_e9	GT43:28	2.4.1.135:10	NA	-	198	9.00E-90	NA	MSTRG.19480	+	comp21235_c0	NA	NA	Unigene23285_SBPH	comp21235_c0	CL105.Contig1_WBPH, CL105.Contig2_WBPH	group1194	-0.574581823	0.224077184	No	306.0391457	400.7088473	179.8307163	292.0597663	229.9789481	184.4578755	438.7258777	141.1673843	115.1287267	819.8977534	545.3403631	239.7663895	652.1062341	250.7799152	292.0597663	186.768397	223.3856148	77.3498504	366.2130842
rna17017	3.2.1.31:89	GH2(37-458)	GH2_e29	GH2	Y(1-28)	GH2	37-458	GH2	GH2:0	GH2:1034|3.2.1.31:16	GH2_e29	GH2:3674|GH31:1	3.2.1.31:89	NA	beta-glucuronan	578	7.60E-150	NA	MSTRG.19572	NA	NA	NA	NA	NA	NA	NA	NA	NA	NA	NA	0	0	0	0	0	0	0	0	0	0	0	0	0	0	0	0	0	0	0
rna17166	-	-	-	GT2	N	-	-	GT2	NA	NA	NA	NA	NA	NA	NA	NA	NA	NA	MSTRG.19759	NA	comp660644_c0, comp670381_c0	NA	NA	NA	NA	NA	NA	2.246148389	0.57947805	No	24.87773173	2.656533802	9.747496173	4.688906218	7.332662114	0	0	8.626895706	18.93564584	16.27955828	13.36618537	0	4.624866908	6.729988248	4.688906218	3.601098851	3.285063687	5.700184549	11.67213017
rna17293	2.4.1.131:1	GT4(265-408)	GT4_e1364	GT4	N	GT4	265-408	GT4	GT4:5	GT4:101	GT4_e1364	GT4:172	2.4.1.131:1	NA	-	156	6.80E-60	NA	MSTRG.19918	NA	NA	NA	NA	NA	NA	NA	NA	0.35978357	0.605975746	No	74.55862123	88.68147731	0	96.85536182	0	0	0	0	0	78.43787171	130.9886166	0	143.3708742	85.9352847	96.85536182	69.62124445	0	354.7061659	113.8032692
rna17298	-	-	-	GT0	N	-	-	GT0	NA	NA	NA	NA	NA	NA	NA	NA	NA	NA	MSTRG.19923	+	comp79418_c0, comp79418_c0, comp79418_c0, comp79418_c0, comp79418_c0, comp79418_c0, comp79418_c0, comp79418_c0, comp79418_c0, comp79418_c0, comp79418_c0, comp79418_c0, comp79418_c0, comp79418_c0, comp79418_c0	NLSGcomp2099_c0_seq1, NLSGcomp2099_c0_seq2, NLSGcomp2099_c0_seq3, NLSGcomp2099_c0_seq5, NLSGcomp8301_c0_seq1, NLSGcomp2099_c0_seq1, NLSGcomp2099_c0_seq2, NLSGcomp2099_c0_seq3, NLSGcomp2099_c0_seq5, NLSGcomp8301_c0_seq1, NLSGcomp2099_c0_seq1, NLSGcomp2099_c0_seq2, NLSGcomp2099_c0_seq3, NLSGcomp2099_c0_seq5, NLSGcomp8301_c0_seq1	NLWBcomp35818_c0_seq1, NLWBcomp35818_c0_seq1, NLWBcomp35818_c0_seq1, NLWBcomp35818_c0_seq1, NLWBcomp35818_c0_seq1, NLWBcomp35818_c0_seq2, NLWBcomp35818_c0_seq2, NLWBcomp35818_c0_seq2, NLWBcomp35818_c0_seq2, NLWBcomp35818_c0_seq2, NLWBcomp35818_c0_seq3, NLWBcomp35818_c0_seq3, NLWBcomp35818_c0_seq3, NLWBcomp35818_c0_seq3, NLWBcomp35818_c0_seq3	Unigene6113_SBPH	comp79418_c0	Unigene2074_WBPH	group3460	-0.055179829	0.829559997	No	662.194334	678.7968593	614.3687866	1329.803823	584.6131522	678.1539541	1283.273192	928.5676832	850.5892109	1101.090124	1652.060512	1014.69136	1690.388855	1205.892545	1329.803823	2697.190548	3378.436503	868.2105058	423.1147188
rna17470	2.4.1.214:8	GT10(145-422)	GT10_e31	GT10+2.4.1.214	N	GT10	145-422	GT10	GT10:1	GT10:22|2.4.1.214:4	GT10_e31	GT10:45	2.4.1.214:8	NA	-	306	1.50E-114	NA	MSTRG.20119	NA	NA	NA	NA	NA	NA	NA	NA	1.134240375	0.689544866	No	147.7268929	19.89720608	0	15.6327914	0	0.678153954	24.67833062	4.705579476	9.846535834	113.956908	208.5124918	205.2400294	298.3039156	28.82437745	15.6327914	0	0	0.142353772	466.8852069
rna17480	-	-	-	GH125	N	-	-	GH125	NA	NA	NA	NA	NA	NA	NA	NA	NA	NA	MSTRG.20126	+	comp72429_c0	NA	NA	Unigene25191_SBPH	comp72429_c0	NA	group9395	-1.595912489	0.330813007	No	31.87895076	67.32308484	40.44386533	40.47953742	42.66276139	56.96493214	41.13055103	134.1090151	59.83664084	14.79959844	80.19711221	109.3334736	87.87247126	37.01972596	40.47953742	526.8895222	450.0990678	186.64832	52.52458578
rna17579	-	-	-	GT1	N	-	-	GT1	NA	NA	NA	NA	NA	NA	NA	NA	NA	NA	MSTRG.20275	NA	NA	NA	NA	NA	NA	NA	NA	27.23503559	1.21E-05	Up	21.19047954	0	133.9476372	0	0	0	0	65.09384942	0	96.19738984	0	0	215.0563112	43.92194686	0	13.32445764	43.07083501	0	49.60655323
rna17616	2.4.2.26:30	GT14(309-459)	GT14_e51	GT14	N	GT14	309-459	GT14	GT14:0	GT14:56|2.4.2.26:9	GT14_e51	GT14:95	2.4.2.26:30	NA	-	245	2.10E-66	NA	MSTRG.20315	NA	comp757911_c0	NA	NA	NA	NA	NA	NA	-2.128529339	0.171969275	No	3.337629857	20.33352384	86.85549392	19.81616529	50.66202915	104.4357089	0	37.64463581	31.05445917	26.63927719	34.75208196	13.42691781	23.12433454	19.41022342	19.81616529	48.82832141	58.74874464	65.34058513	0
rna1769	-	-	-	CBM18	N	-	-	CBM18	NA	NA	NA	NA	NA	NA	NA	NA	NA	NA	MSTRG.1994	+	comp545521_c0	NA	NA	Unigene109_SBPH	comp545521_c0	NA	group7180	-0.445730459	1	No	16.23047185	18.85047744	44.53416861	4.89145842	25.33101458	34.58585166	0	34.50758282	31.811885	10.35971891	10.6929483	0	0	8.837059218	4.89145842	51.18773962	71.85556433	70.10517208	13.13114644
rna17784	3.2.1.24:47|3.2.1.113:25|3.2.1.114:7	GH38(67-380)	GH38_e30	GH38	N	GH38	67-380	GH38	NA	NA	GH38_e30	GH38:312	3.2.1.24:47|3.2.1.113:25|3.2.1.114:7	NA	host glycan/host glycan/host glycan	313	1.20E-128	NA	MSTRG.20506	+	comp73863_c0, comp73863_c0	NLSGcomp582_c0_seq1, NLSGcomp582_c0_seq1	NLWBcomp28499_c0_seq1, NLWBcomp21738_c0_seq1	Unigene5941_SBPH, Unigene6131_SBPH, Unigene10079_SBPH	comp73863_c0, comp79926_c0, comp80032_c0	CL1439.Contig1_WBPH, CL1439.Contig2_WBPH, Unigene523_WBPH, Unigene557_WBPH	group105	0.017287762	0.958046034	No	4963.167362	3443.427356	8.834954091	980.0852689	11.99890164	18.98831071	7137.521622	477.6163168	811.9604934	8521.60878	10209.09238	9433.368828	13217.86962	1017.39191	980.0852689	609.6311303	501.5436783	41.61691633	9940.277858
rna17848	3.2.1.114:68|3.2.1.24:1	GH38(1-263)	GH38_e37	GH38	N	GH38	1-263	GH38	GH38:21	GH38:44|3.2.1.114:6|3.2.1.24:1	GH38_e37	GH38:231	3.2.1.114:68|3.2.1.24:1	NA	host glycan/host glycan	326	1.30E-118	NA	MSTRG.20609	+	comp80925_c0, comp80925_c0, comp80925_c0, comp80925_c0, comp80925_c0, comp80925_c0, comp80925_c0, comp80925_c0, comp80925_c0, comp79119_c0, comp79119_c0, comp79119_c0, comp79119_c0, comp79119_c0, comp79119_c0, comp79119_c0, comp79119_c0, comp79119_c0	NLSGcomp9264_c0_seq1, NLSGcomp10976_c0_seq1, NLSGcomp24523_c0_seq1, NLSGcomp9264_c0_seq1, NLSGcomp10976_c0_seq1, NLSGcomp24523_c0_seq1, NLSGcomp9264_c0_seq1, NLSGcomp10976_c0_seq1, NLSGcomp24523_c0_seq1, NLSGcomp9264_c0_seq1, NLSGcomp10976_c0_seq1, NLSGcomp24523_c0_seq1, NLSGcomp9264_c0_seq1, NLSGcomp10976_c0_seq1, NLSGcomp24523_c0_seq1, NLSGcomp9264_c0_seq1, NLSGcomp10976_c0_seq1, NLSGcomp24523_…	NLWBcomp34393_c0_seq1, NLWBcomp34393_c0_seq1, NLWBcomp34393_c0_seq1, NLWBcomp34393_c0_seq2, NLWBcomp34393_c0_seq2, NLWBcomp34393_c0_seq2, NLWBcomp247261_c0_seq1, NLWBcomp247261_c0_seq1, NLWBcomp247261_c0_seq1, NLWBcomp34393_c0_seq1, NLWBcomp34393_c0_seq1, NLWBcomp34393_c0_seq1, NLWBcomp34393_c0_seq2, NLWBcomp34393_c0_seq2, NLWBcomp34393_c0_seq2, NLWBcomp247261_c0_seq1, NLWBcomp247261_c0_seq1, NLW…	CL921.Contig1_SBPH, Unigene9327_SBPH, Unigene11749_SBPH	comp70360_c0, comp80925_c0	CL2728.Contig1_WBPH, CL327.Contig1_WBPH, Unigene12629_WBPH	group194	0.21946446	0.470113333	No	552.2419399	542.1474401	39.0138996	756.9790983	74.65983244	71.88431913	290.655894	806.2226169	968.7476409	458.7875515	430.3911689	663.6733661	261.3049803	1085.162826	756.9790983	372.999303	478.6605154	620.2330031	348.7048889
rna17871	3.2.1.31:89	GH2(25-605)	GH2_e29	GH2	Y(1-20)	GH2	25-605	GH2	GH2:0	GH2:1034|3.2.1.31:16	GH2_e29	GH2:3674|GH31:1	3.2.1.31:89	NA	beta-glucuronan	578	1.90E-190	NA	MSTRG.20637	+	comp78650_c0	NLSGcomp7673_c0_seq1	NLWBcomp34848_c0_seq1	Unigene8005_SBPH	comp81368_c0, comp78650_c0	CL665.Contig1_WBPH, CL665.Contig2_WBPH, CL665.Contig3_WBPH	group429	-0.501148489	0.402246696	No	170.1611133	197.9101837	205.704956	386.1427736	199.981694	146.4812541	337.2705185	359.9768299	215.1089367	448.4278326	529.3009406	226.3394717	617.4197323	427.8565799	386.1427736	411.0218501	464.6017541	1178.797388	144.4426109
rna17	-	-	CBM14_e81	CBM14	N	-	-	CBM14	CE0:1, CBM14:0	CE0:36|CBM14:35|3.5.1.41:1, CBM14:64|CE0:35|CE4:1	CBM14_e81	CBM14:117|CE0:1	-	NA	chitin	60	2.20E-24	NA	MSTRG.20	+	comp74624_c0, comp74624_c0, comp74624_c0	NLSGcomp3341_c0_seq1, NLSGcomp3341_c0_seq3, NLSGcomp4719_c0_seq1	NLWBcomp34402_c0_seq2, NLWBcomp34402_c0_seq2, NLWBcomp34402_c0_seq2	Unigene303_SBPH, Unigene7036_SBPH	comp74624_c0, comp77153_c0	CL1136.Contig1_WBPH, CL1136.Contig2_WBPH, Unigene20690_WBPH	group261	2.377657255	0.004406841	Up	3133.708741	528.4153025	33.88490304	25607.01973	100.6574527	56.96493214	468.8882818	861.1210441	4202.95595	1371.922775	1451.567731	684.7728084	1769.011592	16361.45778	25607.01973	4130.425185	6446.750591	38.41989468	480.0163534
rna18017	-	GT49(148-467)	GT49_e1	-	N	GT49	148-467	GT49	NA	NA	GT49_e1	GT49:53	-	NA	-	244	5.10E-72	NA	MSTRG.20795	+	comp72696_c0	NLSGcomp13024_c0_seq1	NLWBcomp27417_c0_seq1	Unigene26626_SBPH	comp72696_c0	Unigene31999_WBPH	group4860	-0.033077118	0.998503335	No	151.6855643	151.6756042	113.3094947	94.14624392	127.9882842	135.6307908	164.5222041	90.19027329	74.98515751	102.1172292	77.52387514	80.56150687	136.4335738	66.49053182	94.14624392	41.35490035	49.77598673	75.56137938	145.9016272
rna18045	3.2.1.20:14	GH13_17(128-479)	GH13_e221	GH13_17	Y(1-21)	GH13_17	128-479	GH13_17	NA	NA	GH13_e221	GH13_17:117|GH13:15	3.2.1.20:14	NA	sucrose/starch	349	2.20E-155	NA	MSTRG.20826	NA	comp68926_c0	NA	NA	NA	NA	NA	NA	-0.770703988	0.657901723	No	860.9310362	416.6464737	0	133.5354218	0	0	32.90444082	4.705579476	88.61882251	103.5971891	90.89006051	696.2815951	46.24866908	102.0802933	133.5354218	0	0	0	2668.540761
rna18050	3.2.1.20:14	GH13_17(56-407)	GH13_e221	GH13_17	Y(1-28)	GH13_17	56-407	GH13_17	NA	NA	GH13_e221	GH13_17:117|GH13:15	3.2.1.20:14	NA	sucrose/starch	349	3.10E-155	NA	MSTRG.20829	+	comp74772_c0	NA	NLWBcomp31674_c0_seq1	CL1198.Contig1_SBPH, CL1198.Contig2_SBPH, CL1637.Contig1_SBPH, CL4166.Contig2_SBPH	comp76345_c0, comp78458_c0, comp74772_c0, comp78524_c0	Unigene579_WBPH	group120	-3.029491095	0.265178639	No	63.0313008	39.6533579	105493.5574	0.52098958	96675.15053	77904.29178	5.484073471	145.0887005	16.66336833	0	0	0	0	0.520759634	0.52098958	634.4750589	951.4689399	0.383241571	0
rna18051	3.2.1.20:14	GH13_17(63-411)	GH13_e221	GH13_17	Y(1-30)	GH13_17	63-411	GH13_17	NA	NA	GH13_e221	GH13_17:117|GH13:15	3.2.1.20:14	NA	sucrose/starch	349	9.30E-147	NA	MSTRG.20835	+	comp76345_c0, comp76345_c0, comp76345_c0	NLSGcomp2327_c0_seq1, NLSGcomp2327_c0_seq2, NLSGcomp2327_c0_seq3	NLWBcomp30494_c0_seq1, NLWBcomp30494_c0_seq1, NLWBcomp30494_c0_seq1	CL1198.Contig1_SBPH, CL1198.Contig2_SBPH, CL1637.Contig1_SBPH, CL4166.Contig2_SBPH	comp76345_c0, comp78458_c0, comp74772_c0, comp78524_c0	Unigene579_WBPH	group120	-0.329951224	0.926553085	No	40.3337427	22.2119525	56704.55796	3.442592524	44856.56058	57684.45349	32.90444082	279.1977156	68.92575084	68.07815281	163.0674615	7.672524464	41.62380218	5.036636819	3.442592524	321.0113192	297.2199878	1.861020145	0
rna18052	2.4.1.225:17|2.4.1.223:13|2.4.1.224:9|2.4.1.225:18|2.4.1.223:14|2.4.1.224:9	GT47(204-492)+GT64(652-748)	GT47_e10+GT64_e0	GT47+GT64	N	GT47+GT64	652-748	GT47+GT64	GT64:5	GT64:22|GT47:19|2.4.1.225:2|2.4.1.224:2|2.4.1.223:1	GT47_e10	GT47:287|GT64:55	2.4.1.225:17|2.4.1.223:13|2.4.1.224:9	NA	-	283	9.80E-78	NA	MSTRG.20836	NA	comp66433_c0, comp47445_c0, comp7519_c0	NA	NA	NA	NA	NA	NA	-0.592493318	0.478756954	No	31.11223972	61.75987777	146.4413496	28.30167122	94.65800184	174.9637202	19.19425715	61.17253319	93.16337751	34.0390764	40.09855611	47.9532779	50.87353599	59.17520059	28.30167122	18.6768397	19.22503688	38.93630958	52.52458578
rna18052	2.4.1.225:17|2.4.1.223:13|2.4.1.224:9|2.4.1.225:18|2.4.1.223:14|2.4.1.224:9	GT47(204-492)+GT64(652-748)	GT47_e10+GT64_e0	GT47+GT64	N	GT47+GT64	652-748	GT47+GT64	GT64:5	GT64:22|GT47:19|2.4.1.225:2|2.4.1.224:2|2.4.1.223:1	GT64_e0	GT64:69|GT47:56	2.4.1.225:18|2.4.1.223:14|2.4.1.224:9	NA	-	242	1.80E-44	NA	MSTRG.20836	NA	comp66433_c0, comp47445_c0, comp7519_c0	NA	NA	NA	NA	NA	NA	-0.592493318	0.478756954	No	31.11223972	61.75987777	146.4413496	28.30167122	94.65800184	174.9637202	19.19425715	61.17253319	93.16337751	34.0390764	40.09855611	47.9532779	50.87353599	59.17520059	28.30167122	18.6768397	19.22503688	38.93630958	52.52458578
rna18200	3.2.1.76:31	-	GH39_e108	-	N	-	-	GH39_e108	NA	NA	GH39_e108	GH39:115	3.2.1.76:31	NA	host glycan	413	1.40E-42	NA	MSTRG.21018	NA	NA	NA	NA	NA	NA	NA	NA	5.465554514	0.132776299	No	24.21852122	0	14.76725213	5.833273041	17.33174682	22.37908049	30.16240409	11.76394869	0	10.35971891	101.5830088	11.5087867	18.49946763	10.26723457	5.833273041	3.633942993	0	0	45.22950442
rna1823	-	GT22(1676-1847)	-	GT22	N	GT22	1676-1847	GT22	NA	NA	NA	NA	NA	NA	NA	NA	NA	NA	MSTRG.2050	NA	NA	NA	NA	NA	NA	NA	NA	-1.601522434	0.034411325	Down	99.23700311	115.1569246	172.8499564	42.13921329	146.6532423	238.0320379	293.3979307	27.44921361	118.9158558	91.75751031	42.77179318	195.6493738	113.3092393	49.0644691	42.13921329	295.5324039	181.8122358	417.1981967	275.7540753
rna18280	-	-	GT1_e668	-	N	-	-	GT1_e668	NA	NA	GT1_e668	GT1:42	-	NA	-	99	2.70E-35	NA	MSTRG.21084	NA	comp68875_c0	NLSGcomp6937_c0_seq1	NLWBcomp21234_c0_seq1	NA	NA	NA	NA	-0.986860747	0.028804714	No	119.5598028	222.770831	314.9122849	210.5354302	286.6404281	210.9058797	257.7514531	123.9135929	117.4010042	340.390764	326.134923	132.351047	180.3698094	182.1821496	210.5354302	81.54227857	120.4175459	100.9062412	140.0655621
rna18341	-	-	-	GH32	Y(1-23)	-	-	GH32	NA	NA	NA	NA	NA	NA	NA	NA	NA	NA	MSTRG.21166	+	comp80022_c0	NLSGcomp1930_c0_seq1	NLWBcomp35272_c0_seq1	CL706.Contig2_SBPH	comp80022_c0	Unigene3130_WBPH	group2437	0.570491241	8.87E-05	No	1268.213285	876.8246226	655.0603716	386.9005767	531.9513061	629.3268694	707.4454777	418.0123101	368.8663809	846.5370306	940.97945	1054.972114	1389.772506	465.0408189	386.9005767	520.3392517	504.2725341	452.4344756	1813.557226
rna18343	-	GT90(222-478)	GT90_e1	GT90	Y(1-20)	GT90	222-478	GT90	GT90:0	GT90:13	GT90_e1	GT90:62|GT7:1	-	NA	-	239	2.50E-108	NA	MSTRG.21168	NA	NA	NA	NA	NA	NA	NA	NA	-4.049866116	0.01091098	Down	1.368971095	9.632961109	89.42238003	0.699687154	89.99176231	72.56247309	46.6146245	18.8223179	7.574258334	34.0390764	0	34.52636009	2.312433454	0.70546546	0.699687154	34.29254944	57.43578853	72.38917173	1.459016272
rna18385	-	-	-	GT23	Y(1-27)	-	-	GT23	NA	NA	NA	NA	NA	NA	NA	NA	NA	NA	MSTRG.21246	NA	comp71002_c0, comp71002_c0, comp71002_c0, comp71002_c0	NLSGcomp112_c0_seq1, NLSGcomp25193_c0_seq1, NLSGcomp20379_c0_seq1, NLSGcomp15379_c0_seq1	NLWBcomp29658_c0_seq1, NLWBcomp29658_c0_seq1, NLWBcomp29658_c0_seq1, NLWBcomp29658_c0_seq1	NA	NA	NA	NA	0.213080496	0.727500312	No	25541.38246	18799.80136	15598.59684	31184.25693	15429.92091	11556.42153	25723.04661	17494.56023	15312.87807	56368.71052	81859.86567	17284.27949	58594.7513	26646.80599	31184.25693	45062.08564	59505.73883	19306.48572	26186.42404
rna18493	-	-	-	GT25	N	-	-	GT25	NA	NA	NA	NA	NA	NA	NA	NA	NA	NA	MSTRG.21372	+	comp74454_c1, comp74454_c1, comp74454_c1, comp74454_c1, comp74454_c1, comp74454_c1	NLSGcomp9293_c0_seq1, NLSGcomp13529_c0_seq1, NLSGcomp16183_c0_seq1, NLSGcomp9293_c0_seq1, NLSGcomp13529_c0_seq1, NLSGcomp16183_c0_seq1	NLWBcomp26191_c0_seq1, NLWBcomp26191_c0_seq1, NLWBcomp26191_c0_seq1, NLWBcomp33511_c0_seq1, NLWBcomp33511_c0_seq1, NLWBcomp33511_c0_seq1	Unigene10120_SBPH, Unigene2715_SBPH, Unigene21655_SBPH	comp70407_c0, comp73309_c0, comp74454_c1	Unigene12913_WBPH, Unigene20701_WBPH, Unigene29823_WBPH	group134	3.733311781	0.070941087	No	486.8988094	474.410885	0	1477.249385	0	0	0	484.674686	779.3911826	500.2264271	566.7262596	913.0304112	719.1668043	1373.202278	1477.249385	263.2803382	0	625.3391751	927.9343487
rna18627	-	-	-	CBM14+GH18	N	-	-	CBM14+GH18	NA	NA	NA	NA	NA	NA	NA	NA	NA	NA	MSTRG.21500	NA	comp42567_c0, comp39892_c0	NA	NA	NA	NA	NA	NA	-1.788792989	0.359254678	No	3.035737114	6.090540931	5.5311019	11.92001809	2.666422587	29.16062003	5.484073471	5.489842722	1.514851667	1.479959844	0	5.754393348	0	4.232792762	11.92001809	1.405901355	10.9609059	1.7252645	8.754097629
rna18735	-	-	CBM14_e118	CBM14	Y(1-20)	-	-	CBM14	NA	NA	CBM14_e118	CBM14:13	-	NA	chitin	53	3.30E-21	NA	MSTRG.21671	NA	comp71156_c0	NA	NA	NA	NA	NA	NA	1.886414243	0.070437148	No	18.01093599	8.830921867	2.555367431	18.65491299	3.999633881	1.356307908	13.71018368	11.76394869	18.93564584	5.919839375	16.03942244	11.5087867	25.436768	37.91528733	18.65491299	12.46947322	18.92019889	9.06639984	4.377048815
rna18816	2.4.1.-:29|2.4.1.-:29	GT24(398-504)+GT24(507-614)	GT24_e1+GT24_e1	GT24	N	GT24+GT24	507-614	GT24+GT24	GT24:1	GT24:122|2.4.1.-:8	GT24_e1	GT24:252	2.4.1.-:29	NA	-	248	1.10E-56	NA	MSTRG.21753	NA	comp771073_c0, comp771073_c0	NLSGcomp2805_c0_seq3, NLSGcomp2805_c0_seq4	NLWBcomp35719_c0_seq1, NLWBcomp35719_c0_seq1	NA	NA	NA	NA	0.359598368	0.183995635	No	618.671866	423.517547	348.3092406	749.7531023	335.969246	388.5822157	575.8277144	291.7459275	277.217855	602.3436564	740.4866694	385.5443543	767.7279068	725.7423629	749.7531023	746.6152113	928.6673333	982.6074782	478.5573371
rna18816	2.4.1.-:29|2.4.1.-:29	GT24(398-504)+GT24(507-614)	GT24_e1+GT24_e1	GT24	N	GT24+GT24	507-614	GT24+GT24	GT24:1	GT24:122|2.4.1.-:8	GT24_e1	GT24:252	2.4.1.-:29	NA	-	248	8.10E-59	NA	MSTRG.21753	NA	comp771073_c0, comp771073_c0	NLSGcomp2805_c0_seq3, NLSGcomp2805_c0_seq4	NLWBcomp35719_c0_seq1, NLWBcomp35719_c0_seq1	NA	NA	NA	NA	0.359598368	0.183995635	No	618.671866	423.517547	348.3092406	749.7531023	335.969246	388.5822157	575.8277144	291.7459275	277.217855	602.3436564	740.4866694	385.5443543	767.7279068	725.7423629	749.7531023	746.6152113	928.6673333	982.6074782	478.5573371
rna19260	2.4.1.224:14|2.4.1.225:9	GT47(91-288)	GT47_e8	GT47	N	GT47	91-288	GT47	GT47:4, GT64:0	GT47:39|GT64:34|2.4.1.224:3|2.4.1.225:2, GT64:39|GT47:34|2.4.1.224:3|2.4.1.225:2	GT47_e8	GT47:104|GT64:84	2.4.1.224:14|2.4.1.225:9	NA	-	268	4.00E-95	NA	MSTRG.22250	NA	NA	NA	NA	NA	NA	NA	NA	-0.704750322	0.607561104	No	14.58173552	9.890901357	17.25570762	14.37135803	11.99890164	18.31015676	13.71018368	36.07610931	37.11386584	16.27955828	16.03942244	23.01757339	23.12433454	29.93533836	14.37135803	65.72103376	91.08060121	23.46320428	18.96721153
rna19267	-	-	-	GT0	N	-	-	GT0	NA	NA	NA	NA	NA	NA	NA	NA	NA	NA	MSTRG.22256	+	comp76955_c0, comp76955_c0, comp76955_c0, comp76955_c0, comp78885_c1, comp78885_c1, comp78885_c1, comp78885_c1	NLSGcomp7419_c0_seq2, NLSGcomp6980_c0_seq1, NLSGcomp7419_c0_seq1, NLSGcomp7419_c0_seq3, NLSGcomp7419_c0_seq2, NLSGcomp6980_c0_seq1, NLSGcomp7419_c0_seq1, NLSGcomp7419_c0_seq3	NLWBcomp32708_c0_seq1, NLWBcomp32708_c0_seq1, NLWBcomp32708_c0_seq1, NLWBcomp32708_c0_seq1, NLWBcomp32708_c0_seq1, NLWBcomp32708_c0_seq1, NLWBcomp32708_c0_seq1, NLWBcomp32708_c0_seq1	Unigene5276_SBPH	comp76955_c0	Unigene15087_WBPH	group3361	-0.417383243	0.013002439	No	335.8358005	414.9818079	441.2441935	508.8102138	407.2960502	386.5477538	224.8470123	319.1951411	307.5148884	486.9067886	556.0333114	333.7548142	508.7353599	472.312458	508.8102138	1135.784656	1215.906445	310.7954065	412.9016049
rna19389	-	-	-	GT2	N	-	-	GT2	NA	NA	NA	NA	NA	NA	NA	NA	NA	NA	MSTRG.22408	NA	NA	NA	NA	NA	NA	NA	NA	7.960117617	2.64E-05	Up	219.7680295	0	0.94903691	391.771391	0	1336.641444	0	153.7155962	441.5792609	0	42.77179318	0	0	482.9327999	391.771391	392.1196527	0	0	110.8852366
rna19446	3.2.1.24:47|3.2.1.113:25|3.2.1.114:7	GH38(11-324)	GH38_e30	GH38	N	GH38	11-324	GH38	NA	NA	GH38_e30	GH38:312	3.2.1.24:47|3.2.1.113:25|3.2.1.114:7	NA	host glycan/host glycan/host glycan	313	2.50E-129	NA	MSTRG.22473	NA	NA	NA	NA	NA	NA	NA	NA	0.190427669	0.715245386	No	1223.741075	655.9647657	3.285771104	216.7157949	2.666422587	2.712615816	1222.948384	77.64206135	193.9010134	1906.188279	2288.290935	1948.821214	2656.986039	237.3692695	216.7157949	130.9458908	81.11177302	8.893181611	3187.950553
rna1949	-	GT31(140-329)	GT31_e25	-	N	GT31	140-329	GT31	NA	NA	GT31_e25	GT31:40	-	NA	-	196	3.60E-61	NA	MSTRG.2172	NA	comp75468_c0	NA	NA	NA	NA	NA	NA	-0.075621114	0.8924236	No	73.02517743	88.63414296	1.058702004	33.70482039	5.332845174	2.712615816	52.09869797	24.31216063	23.48020084	112.4769481	0	57.54393348	57.81083636	30.29306576	33.70482039	5.0288963	1.825035382	10.67008088	113.8032692
rna19619	-	-	-	GH31	Y(1-26)	-	-	GH31	NA	NA	NA	NA	NA	NA	NA	NA	NA	NA	MSTRG.22649	NA	NA	NA	NA	NA	NA	NA	NA	0.450668481	0.625231181	No	780.4629735	299.340876	703.6531752	221.2004573	511.9531367	684.9354936	570.343641	92.54306302	108.3118942	708.9007651	1109.393386	822.8782488	987.409085	277.8792887	221.2004573	103.7266404	66.86580343	250.7375599	2220.622765
rna19677	2.4.1.221:25	GT65(1-288)	GT65_e0	GT65	N	GT65	1-288	GT65	GT65:0	GT65:31|2.4.1.221:3	GT65_e0	GT65:132	2.4.1.221:25	NA	-	339	9.60E-131	NA	MSTRG.22720	+	comp61960_c0	NLSGcomp5984_c0_seq1	NLWBcomp16482_c0_seq1	Unigene29074_SBPH	comp61960_c0	Unigene29829_WBPH	group5011	-0.076593216	0.786086385	No	491.4489768	497.2365453	767.0499095	386.4581944	663.9392242	638.8210248	463.4042083	285.4718215	247.6782475	457.3075917	339.5011084	329.9185519	252.0552465	401.4182357	386.4581944	188.4674179	152.9125151	401.8326259	573.3933947
rna19865	3.2.1.52:18	-	GH20_e57	GH20	N	-	-	GH20	NA	NA	GH20_e57	GH20:71	3.2.1.52:18	NA	host glycan	349	8.00E-28	NA	MSTRG.22949	NA	NA	NA	NA	NA	NA	NA	NA	-1.219078166	1	No	1.454455238	2.864572099	0.985591941	10.94203269	3.333028234	2.712615816	0	2.352789738	9.089110001	0	0	7.672524464	11.56216727	0.879518048	10.94203269	12.90243945	2.484186841	12.78932562	1.459016272
rna19895	-	-	-	GH18	N	-	-	GH18	NA	NA	NA	NA	NA	NA	NA	NA	NA	NA	MSTRG.22997	NA	NA	NA	NA	NA	NA	NA	NA	-0.721466742	0.916903564	No	5.533709128	4.096708909	1.75847631	2.798748616	1.99981694	1.356307908	63.06684491	2.352789738	2.2722775	7.399799218	16.03942244	5.754393348	4.624866908	3.310294653	2.798748616	17.42173318	41.23909859	41.66443789	13.13114644
rna19910	-	AA1(274-794)	AA1_e32	AA1	N	AA1	274-794	AA1	NA	NA	AA1_e32	AA1:13	-	NA	-	520	4.90E-282	NA	MSTRG.23013	NA	NA	NA	NA	NA	NA	NA	NA	2.166748516	0.335483121	No	11.32441266	5.908963995	0.237259227	7.200905588	0	4.747077679	0	4.705579476	10.60396167	0	8.019711221	0	6.937300363	20.00275947	7.200905588	9.441187388	6.874965366	5.940485944	7.295081358
rna19941	-	AA1(98-634)	AA1_e38	AA1	Y(1-20)	AA1	98-634	AA1	NA	NA	AA1_e38	AA1:31	-	NA	-	523	3.40E-230	NA	MSTRG.23048	NA	NA	NA	NA	NA	NA	NA	NA	NA	NA	NA	0	0	0.480656369	0	0	0.678153954	0	0.784263246	0	0	0	0	0	0	0	0	0.730014153	0	0
rna1997	-	GT92(278-526)	GT92_e11	GT92	N	GT92	278-526	GT92	GT92:7	GT92:6	GT92_e11	GT92:9	-	NA	-	248	2.90E-118	NA	MSTRG.2223	+	comp70594_c0, comp81244_c0	NLSGcomp12165_c0_seq1, NLSGcomp12165_c0_seq1	NA	Unigene10820_SBPH	comp70594_c0	Unigene3125_WBPH	group4045	0.327554174	0.498357174	No	595.6817591	513.1339618	3.060575455	385.3251192	4.666239527	6.103385587	128.8757266	352.9184607	503.6881792	152.4358639	184.4533581	471.8602545	240.4930792	399.4114186	385.3251192	45.62734466	31.79304327	11.00753178	409.9835723
rna19	-	-	CBM14_e81	CBM14	Y(1-26)	-	-	CBM14	CBM14:0, CE0:1	CBM14:64|CE0:35|CE4:1, CE0:36|CBM14:35|3.5.1.41:1	CBM14_e81	CBM14:117|CE0:1	-	NA	chitin	60	2.60E-31	NA	MSTRG.22	+	comp77153_c0	NA	NLWBcomp35556_c0_seq1	Unigene303_SBPH, Unigene7036_SBPH	comp74624_c0, comp77153_c0	CL1136.Contig1_WBPH, CL1136.Contig2_WBPH, Unigene20690_WBPH	group261	2.475216963	6.87E-04	Up	673.4822968	240.4048308	16.57343785	3662.781686	73.32662114	26.44800421	52.09869797	290.177401	1369.425907	695.5811265	529.3009406	140.0235715	404.6758545	3108.432897	3662.781686	1221.340544	1576.816747	13.51311204	234.9016197
rna20174	-	-	-	GT2	N	-	-	GT2	NA	NA	NA	NA	NA	NA	NA	NA	NA	NA	MSTRG.23401	NA	comp565573_c0, comp51645_c0, comp673052_c0	NA	NA	NA	NA	NA	NA	0.094028221	0.859189402	No	108.8967107	115.4025627	40.9725954	173.6826166	47.32900092	52.21785447	52.09869797	169.4008611	234.8020084	149.4759442	261.9772332	176.4680627	194.2444102	142.3839109	173.6826166	504.2104248	422.6540286	358.2135298	176.5409689
rna20192	-	-	-	GH47	N	-	-	GH47	NA	NA	NA	NA	NA	NA	NA	NA	NA	NA	MSTRG.23433	+	comp68274_c0	NA	NA	Unigene8924_SBPH	comp68274_c0	Unigene12922_WBPH	group3790	-0.215935181	0.531482872	No	1121.614082	1257.158868	358.0241742	2659.856023	1049.237288	912.7952222	2051.043478	1103.458387	0	2400.494866	2614.425858	1037.708934	2275.434519	2502.726957	2659.856023	1908.432177	2322.888432	705.5522721	764.5245263
rna20238	-	-	-	GH78	N	-	-	GH78	NA	NA	NA	NA	NA	NA	NA	NA	NA	NA	MSTRG.23491	+	comp71136_c0	NLSGcomp13948_c0_seq1	NLWBcomp30280_c0_seq1	Unigene28970_SBPH	comp71136_c0	Unigene1955_WBPH	group4999	-0.682832039	0.059404841	No	134.9720595	201.4371024	94.28470128	122.8177502	143.9868197	101.0449392	180.9744245	227.4363413	104.524765	224.9538962	251.2842849	193.7312427	115.6216727	108.8446242	122.8177502	693.9315081	632.0276491	227.4079649	150.278676
rna20243	-	-	-	GT22	N	-	-	GT22	NA	NA	NA	NA	NA	NA	NA	NA	NA	NA	MSTRG.23495	+	comp68966_c0	NLSGcomp1229_c0_seq1	NLWBcomp27992_c0_seq1	Unigene176_SBPH	comp68966_c0	CL187.Contig1_WBPH, CL187.Contig2_WBPH	group1209	0.134895045	0.587964218	No	2478.228694	2341.459081	2509.422087	3833.656659	2401.11354	2258.930821	1738.45129	2203.779721	2957.747879	2345.736352	2673.237074	1732.072398	2189.874481	4027.523731	3833.656659	4238.905351	4462.91495	1681.66104	2618.934207
rna20293	-	-	-	GT2	N	-	-	GT2	NA	NA	NA	NA	NA	NA	NA	NA	NA	NA	MSTRG.23528	+	comp80080_c0	NA	NA	CL644.Contig2_SBPH	comp80080_c0	CL2915.Contig2_WBPH	group2427	-0.123716809	1	No	164.6329931	127.538344	0.72405351	33.63565634	6.666056468	1.356307908	24.67833062	14.11673843	25.75247834	187.9549001	112.2759571	53.70767125	157.2454749	29.61756827	33.63565634	0	1.825035382	0	472.721272
rna20600	-	AA3_2(41-599)	AA3_e0	AA3_2	N	AA3_2	41-599	AA3_2	NA	NA	AA3_e0	AA3_2:116|AA3:5	-	NA	-	561	1.70E-258	NA	MSTRG.23929	NA	NA	NA	NA	NA	NA	NA	NA	-2.891459838	1	No	0	0.735233852	1.204709879	0.52098958	1.333211294	1.356307908	0	0	2.2722775	2.959919687	0	0	0	2.735167504	0.52098958	3.200976757	0	1.391289942	0
rna20781	-	-	-	CBM18+GH16_19	N	-	-	CBM18+GH16_19	NA	NA	NA	NA	NA	NA	NA	NA	NA	NA	MSTRG.24144	NA	NA	NA	NA	NA	NA	NA	NA	NA	NA	NA	0	0	0	0	0	0	19.19425715	0	0	0	0	0	0	0	0	0	0	0	0
rna21248	-	-	-	CBM18	N	-	-	CBM18	NA	NA	NA	NA	NA	NA	NA	NA	NA	NA	MSTRG.24645	NA	NA	NA	NA	NA	NA	NA	NA	-0.202494451	0.773960454	No	109.3881459	201.6593021	1.235126996	154.7966249	1.333211294	1.356307908	117.9075796	0	0	267.8727317	449.1038284	431.5795011	272.8671476	240.3921396	154.7966249	0	0	0	208.6393268
rna21334	-	-	-	GH47	N	-	-	GH47	NA	NA	NA	NA	NA	NA	NA	NA	NA	NA	MSTRG.24762	+	comp58314_c0	NA	NA	Unigene25087_SBPH	comp58314_c0	NA	group9386	0.105865196	1	No	136.8308723	133.7988298	360.824872	79.28625556	127.3216785	339.076977	0	158.4211757	125.7326883	168.7154222	245.9378108	270.4564874	291.3666152	96.2620419	79.28625556	207.3716887	214.8219927	241.0302122	243.6557174
rna21368	-	-	-	GT2	N	-	-	GT2	NA	NA	NA	NA	NA	NA	NA	NA	NA	NA	MSTRG.24785	NA	NA	NA	NA	NA	NA	NA	NA	0.292023821	0.490071872	No	207.2063973	128.3420021	72.66719662	79.30975608	73.99322679	84.09109031	79.51906533	46.27153151	59.83664084	180.5551009	197.8195435	172.6318004	215.0563112	75.89383018	79.30975608	30.10768952	40.04113384	30.47427583	404.1475072
rna21491	-	-	CBM14_e30	CBM14	N	-	-	CBM14	NA	NA	CBM14_e30	CBM14:13	-	NA	chitin	54	2.30E-18	NA	MSTRG.24934	NA	comp20657_c0	NA	NA	NA	NA	NA	NA	4.661095597	0.016120291	Up	10.50221309	0	1.064839917	252.3522921	0	0	0	7.058369214	19.69307167	4.439879531	8.019711221	3.836262232	11.56216727	123.540448	252.3522921	41.45343278	35.59553303	0.191620786	0
rna21571	-	GT31(162-352)	GT31_e15	-	N	GT31	162-352	GT31	GT31:50	GT31:7	GT31_e15	GT31:10	-	NA	-	192	6.20E-76	NA	MSTRG.25023	NA	NA	NA	NA	NA	NA	NA	NA	1.35168615	1	No	1.579239131	1.356959788	6.528697217	0	4.666239527	19.66646467	0	0	3.029703334	2.959919687	0	11.5087867	0	0.520759634	0	0	2.555049534	2.37104031	4.377048815
rna2163	-	-	-	GT0	N	-	-	GT0	NA	NA	NA	NA	NA	NA	NA	NA	NA	NA	MSTRG.2401	+	comp79662_c0, comp79662_c0, comp79662_c0	NLSGcomp8859_c0_seq1, NLSGcomp9047_c0_seq1, NLSGcomp11774_c0_seq1	NLWBcomp34257_c0_seq1, NLWBcomp34257_c0_seq1, NLWBcomp34257_c0_seq1	CL933.Contig1_SBPH	comp79662_c0	Unigene28061_WBPH	group2456	-0.223754885	0.269365983	No	390.0289367	424.5761821	475.0441209	604.5310722	517.9525875	522.8566986	400.3373634	405.4640982	269.6435967	423.2685153	612.1712899	385.5443543	490.2358923	510.8699709	604.5310722	2115.578912	2206.865658	449.8954331	449.3770116
rna21882	2.4.1.133:69	GT7(59-278)	GT7_e3	GT7	N	GT7	59-278	GT7	GT7:8	GT7:43|2.4.1.133:2	GT7_e3	GT7:140	2.4.1.133:69	NA	-	220	9.30E-106	NA	MSTRG.25382	+	comp69493_c0	NA	NA	NA	comp69493_c0	Unigene15660_WBPH	group10795	-0.651661243	0.294529583	No	75.38826003	95.04911257	141.6356349	61.50965714	154.65251	141.0560225	109.6814694	98.81716899	34.0841625	100.6372694	90.89006051	99.74281803	50.87353599	50.11001808	61.50965714	94.5104063	93.42306266	165.000212	106.5081878
rna22317	-	-	-	GT31	N	-	-	GT31	NA	NA	NA	NA	NA	NA	NA	NA	NA	NA	MSTRG.25882	NA	comp78607_c3, comp79891_c0, comp67980_c0, comp66748_c0	NA	NA	NA	NA	NA	NA	0.590749207	0.118800709	No	122.9281824	79.68335468	86.06440806	212.573289	79.99267761	99.68863125	54.84073471	150.5785432	147.6980375	93.23747015	69.50416392	113.1697358	117.9341062	308.6593188	212.573289	140.7518783	125.1840251	181.559986	102.131139
rna22624	-	-	-	CBM50	N	-	-	CBM50	NA	NA	NA	NA	NA	NA	NA	NA	NA	NA	MSTRG.26221	NA	comp24793_c0	NLSGcomp17070_c0_seq1	NLWBcomp10700_c0_seq1	NA	NA	NA	NA	0.494452877	0.41306412	No	103.671572	80.95389973	453.3057174	1098.829265	285.9738225	216.3311114	30.16240409	250.9642387	424.9158925	65.11823312	88.21682344	26.85383562	90.18490471	1115.795062	1098.829265	351.1324346	361.9211285	3.860152516	39.39343933
rna22702	-	-	-	CBM18+GH16_19	N	-	-	CBM18+GH16_19	NA	NA	NA	NA	NA	NA	NA	NA	NA	NA	MSTRG.26329	+	comp69748_c1, comp69748_c1, comp69748_c1, comp69748_c1	NLSGcomp7894_c0_seq1, NLSGcomp19936_c0_seq1, NLSGcomp7894_c0_seq1, NLSGcomp19936_c0_seq1	NLWBcomp23579_c0_seq1, NLWBcomp23579_c0_seq1, NLWBcomp213881_c0_seq1, NLWBcomp213881_c0_seq1	CL1317.Contig1_SBPH, Unigene4111_SBPH, Unigene4223_SBPH, Unigene9412_SBPH, Unigene31019_SBPH	comp76207_c0, comp80277_c1, comp69748_c1, comp73535_c0, comp66542_c0, comp75175_c0	CL266.Contig1_WBPH, CL266.Contig4_WBPH, CL266.Contig2_WBPH, CL266.Contig3_WBPH, CL1861.Contig1_WBPH, Unigene2700_WBPH, CL1861.Contig2_WBPH, Unigene12560_WBPH, Unigene26243_WBPH	group11	-0.032807702	0.874838166	No	297.5259762	277.5827766	786.4557619	93.42148367	548.6164473	854.4739822	90.48721227	297.2357702	167.3911092	242.7134144	320.7884489	502.5503524	443.9872232	198.1044114	93.42148367	525.9056391	490.1843303	1288.780273	663.8524036
rna23014	2.4.1.224:11|2.4.1.225:11|2.4.1.224:10|2.4.1.225:10	GT64(200-302)	GT47_e3+GT64_e10	GT47+GT64	N	GT64	200-302	GT64	GT64:2, GT47:11	GT47:18|GT64:18|2.4.1.224:2|2.4.1.225:2, GT47:19|GT64:18|2.4.1.224:2|2.4.1.225:2	GT47_e3	GT47:54|GT64:50	2.4.1.224:11|2.4.1.225:11	NA	-	276	1.80E-41	NA	MSTRG.26729	NA	NA	NA	NA	NA	NA	NA	NA	0.125226144	0.887956682	No	31.89493742	31.07379878	48.38922284	29.82451735	29.33064846	61.71200982	27.42036735	26.66495036	38.6287175	39.95891578	32.07884489	84.3977691	71.68543708	45.12951401	29.82451735	40.55465617	79.96192951	30.29882781	32.09835797
rna23014	2.4.1.224:11|2.4.1.225:11|2.4.1.224:10|2.4.1.225:10	GT64(200-302)	GT47_e3+GT64_e10	GT47+GT64	N	GT64	200-302	GT64	GT64:2, GT47:11	GT47:18|GT64:18|2.4.1.224:2|2.4.1.225:2, GT47:19|GT64:18|2.4.1.224:2|2.4.1.225:2	GT64_e10	GT64:51|GT47:50|GT8:1	2.4.1.224:10|2.4.1.225:10	NA	-	246	2.70E-49	NA	MSTRG.26729	NA	NA	NA	NA	NA	NA	NA	NA	0.125226144	0.887956682	No	31.89493742	31.07379878	48.38922284	29.82451735	29.33064846	61.71200982	27.42036735	26.66495036	38.6287175	39.95891578	32.07884489	84.3977691	71.68543708	45.12951401	29.82451735	40.55465617	79.96192951	30.29882781	32.09835797
rna23237	-|-	CBM39(30-124)+GH16_4(255-516)	CBM39_e7+GH16_e323	CBM39+GH16_4	Y(1-25)	CBM39+GH16_4	255-516	CBM39+GH16_4	CBM39:5	CBM39:7|GH16:5	CBM39_e7	CBM39:6|GH16_4:5	-	NA	beta-glucan,lipopolysaccharide	94	7.10E-45	NA	MSTRG.27062	NA	comp78401_c0, comp78401_c0, comp78401_c0, comp78401_c0, comp78401_c0, comp78401_c0	NLSGcomp9547_c0_seq2, NLSGcomp9547_c0_seq1, NLSGcomp9547_c0_seq2, NLSGcomp9547_c0_seq1, NLSGcomp9547_c0_seq2, NLSGcomp9547_c0_seq1	NLWBcomp35227_c0_seq1, NLWBcomp35227_c0_seq1, NLWBcomp34217_c0_seq1, NLWBcomp34217_c0_seq1, NLWBcomp34217_c0_seq2, NLWBcomp34217_c0_seq2	NA	NA	NA	NA	0.042332278	0.869908349	No	84.92295136	82.79707923	22.14732454	398.0400861	22.66459199	19.66646467	211.1368286	90.19027329	112.8564492	159.8356631	253.957522	95.9065558	90.18490471	571.851576	398.0400861	353.4286424	293.3345875	36.80799571	132.7704807
rna23237	-|-	CBM39(30-124)+GH16_4(255-516)	CBM39_e7+GH16_e323	CBM39+GH16_4	Y(1-25)	CBM39+GH16_4	255-516	CBM39+GH16_4	CBM39:5	CBM39:7|GH16:5	GH16_e323	GH16_4:5|CBM39:4	-	NA	-	296	8.00E-147	NA	MSTRG.27062	NA	comp78401_c0, comp78401_c0, comp78401_c0, comp78401_c0, comp78401_c0, comp78401_c0	NLSGcomp9547_c0_seq2, NLSGcomp9547_c0_seq1, NLSGcomp9547_c0_seq2, NLSGcomp9547_c0_seq1, NLSGcomp9547_c0_seq2, NLSGcomp9547_c0_seq1	NLWBcomp35227_c0_seq1, NLWBcomp35227_c0_seq1, NLWBcomp34217_c0_seq1, NLWBcomp34217_c0_seq1, NLWBcomp34217_c0_seq2, NLWBcomp34217_c0_seq2	NA	NA	NA	NA	0.042332278	0.869908349	No	84.92295136	82.79707923	22.14732454	398.0400861	22.66459199	19.66646467	211.1368286	90.19027329	112.8564492	159.8356631	253.957522	95.9065558	90.18490471	571.851576	398.0400861	353.4286424	293.3345875	36.80799571	132.7704807
rna23238	-	CBM39(1-77)	CBM39_e7	-	N	CBM39	1-77	CBM39	CBM39:5	CBM39:7|GH16:5	CBM39_e7	CBM39:6|GH16_4:5	-	NA	beta-glucan,lipopolysaccharide	94	2.90E-34	NA	MSTRG.27064	NA	NA	NA	NA	NA	NA	NA	NA	-0.699907058	0.741336044	No	1.454930781	4.919621133	0	57.21131605	3.333028234	2.712615816	21.93629388	32.93905633	8.331684167	26.63927719	0	11.5087867	11.56216727	38.65035366	57.21131605	6.001831419	0	31.38445908	0
rna23290	-	-	CBM14_e57	CBM14	N	-	-	CBM14	CBM14:59, CE0:19	CBM14:9|CE0:7, CBM14:8|CE0:8	CBM14_e57	CBM14:21|GH18:1	-	NA	chitin	48	3.00E-29	NA	MSTRG.27134	+	comp72891_c0	NLSGcomp8609_c0_seq1	NLWBcomp32651_c0_seq1	Unigene6236_SBPH	comp72891_c0	CL3616.Contig2_WBPH	group3478	1.30863751	0.012547859	Up	312.1552455	116.3437608	27.19728537	2841.919153	47.99560657	30.51692793	68.55091839	174.8907039	543.8317484	164.2755426	229.8983883	145.7779648	152.620608	2420.912761	2841.919153	562.8835703	829.9376239	11.47025238	266.9999777
rna2337	-|-|-	-	CBM14_e56+CBM14_e56+CBM14_e56	CBM14	Y(1-28)	-	-	CBM14	CBM14:51	CBM14:14	CBM14_e56	CBM14:12	-	NA	chitin	48	1.30E-17	NA	MSTRG.2619	NA	NA	NA	NA	NA	NA	NA	NA	-1.659529915	0.416648798	No	15.49032883	45.75693068	0	52.08051716	0	0	0	0	0	25.15931734	0	53.70767125	36.99893527	43.08230869	52.08051716	0	0	0	30.6393417
rna2337	-|-|-	-	CBM14_e56+CBM14_e56+CBM14_e56	CBM14	Y(1-28)	-	-	CBM14	CBM14:51	CBM14:14	CBM14_e56	CBM14:12	-	NA	chitin	48	1.60E-19	NA	MSTRG.2619	NA	NA	NA	NA	NA	NA	NA	NA	-1.659529915	0.416648798	No	15.49032883	45.75693068	0	52.08051716	0	0	0	0	0	25.15931734	0	53.70767125	36.99893527	43.08230869	52.08051716	0	0	0	30.6393417
rna2337	-|-|-	-	CBM14_e56+CBM14_e56+CBM14_e56	CBM14	Y(1-28)	-	-	CBM14	CBM14:51	CBM14:14	CBM14_e56	CBM14:12	-	NA	chitin	48	2.50E-20	NA	MSTRG.2619	NA	NA	NA	NA	NA	NA	NA	NA	-1.659529915	0.416648798	No	15.49032883	45.75693068	0	52.08051716	0	0	0	0	0	25.15931734	0	53.70767125	36.99893527	43.08230869	52.08051716	0	0	0	30.6393417
rna23382	2.4.1.-:5	GT7(151-380)	GT7_e18	-	Y(1-29)	GT7	151-380	GT7	GT7:6	GT7:9|GT0:1|2.4.1.-:1	GT7_e18	GT7:28|GT50:1	2.4.1.-:5	NA	-	237	2.80E-95	NA	MSTRG.27220	NA	comp81089_c1, comp81089_c1	NLSGcomp5018_c0_seq1, NLSGcomp4394_c0_seq1	NA	NA	NA	NA	NA	0.555310627	0.628240734	No	588.4823098	172.4003642	0	53.05248444	0	0	479.8564287	25.09642387	71.19802834	688.1813273	414.3517464	598.4569082	187.3071098	34.12029277	53.05248444	1.200366284	2.048317071	0	1467.770369
rna23474	-	-	-	GH28	N	-	-	GH28	NA	NA	NA	NA	NA	NA	NA	NA	NA	NA	MSTRG.27298	+	comp78926_c0	NLSGcomp16084_c0_seq1	NLWBcomp34098_c0_seq2	CL3440.Contig2_SBPH	comp78926_c0	CL2496.Contig1_WBPH, CL2496.Contig2_WBPH, CL2891.Contig2_WBPH	group796	-0.13158585	0.665930201	No	1230.922797	1257.983995	1189.337423	1486.660284	989.9093854	1295.952206	1165.365613	983.4661105	1136.896176	2481.892658	2638.484992	2391.909502	2874.354784	1413.595241	1486.660284	1998.823816	2012.637834	1612.555412	1464.852337
rna23566	-	-	CBM14_e86	CBM14	Y(1-23)	-	-	CBM14	CBM14:42	CBM14:6	CBM14_e86	CBM14:9	-	NA	chitin	52	1.60E-23	NA	MSTRG.27459	NA	comp63047_c0, comp63047_c0	NLSGcomp17_c2_seq6, NLSGcomp17_c2_seq7	NLWBcomp30803_c0_seq1, NLWBcomp30803_c0_seq1	NA	NA	NA	NA	0.739010112	0.140972132	No	616.0496721	425.9114627	66.63666032	3421.448876	190.649215	198.6991086	520.9869797	807.7911434	1039.188243	1172.128196	1160.18489	583.1118593	1049.844788	3825.520508	3421.448876	1347.248032	1106.725271	2124.212398	557.3442157
rna23577	2.4.1.214:8	GT10(109-422)	GT10_e31	GT10	N	GT10	109-422	GT10	GT10:1	GT10:22|2.4.1.214:4	GT10_e31	GT10:45	2.4.1.214:8	NA	-	306	7.50E-117	NA	MSTRG.27471	NA	NA	NA	NA	NA	NA	NA	NA	NA	NA	NA	1.823770339	0	0	5.21594697	0	0	5.484073471	0	0	16.27955828	48.11826733	0	55.4984029	0	5.21594697	0	0	0	7.295081358
rna23631	-	GH18(20-414)	GH18_e87	GH18	Y(1-20)	GH18	20-414	GH18	GH18:183	GH18:6	GH18_e87	GH18:10	-	NA	-	394	1.80E-226	NA	MSTRG.27504	+	comp75696_c0, comp75696_c0, comp75696_c0, comp75696_c0	NLSGcomp312_c0_seq1, NLSGcomp312_c0_seq2, NLSGcomp312_c0_seq3, NLSGcomp312_c0_seq4	NLWBcomp34196_c0_seq1, NLWBcomp34196_c0_seq1, NLWBcomp34196_c0_seq1, NLWBcomp34196_c0_seq1	NA	comp75696_c0	Unigene30642_WBPH	group10705	-0.938450012	0.009034512	No	3422.211483	6994.137959	364.8970973	22150.88542	1005.907921	698.4985727	9290.02046	12598.40478	11069.77856	13778.42614	16897.53154	6331.750814	15208.87483	18030.75438	22150.88542	44583.20255	37765.90324	11434.39657	1797.508047
rna23632	-	GT68(45-419)	GT68_e0	GT68	Y(1-26)	GT68	45-419	GT68	GT68:0	GT68:36|2.4.1.-:1	GT68_e0	GT68:70	-	NA	-	367	1.30E-141	NA	MSTRG.27506	+	comp79024_c0	NLSGcomp14246_c0_seq1	NLWBcomp33178_c0_seq1	Unigene11022_SBPH	comp79024_c0	Unigene10995_WBPH	group4065	-0.110817393	0.776508415	No	181.9337217	164.1908513	125.3584119	156.1730255	153.3192988	136.3089448	126.1336898	167.8323346	164.3614058	112.4769481	165.7406986	136.1873092	87.87247126	136.4022257	156.1730255	113.2748304	130.5829218	107.2121221	180.9180177
rna23746	2.4.1.11:48	GT3(38-671)	GT3_e0	GT3	N	GT3	38-671	GT3	GT3:0	GT3:593|GT35:40|2.4.1.11:10	GT3_e0	GT3:923	2.4.1.11:48	NA	-	585	4.40E-299	NA	MSTRG.27614	+	comp66314_c0	NLSGcomp6319_c0_seq1	NLWBcomp16339_c0_seq1	Unigene22978_SBPH	comp66314_c0	Unigene16252_WBPH	group4678	0.55060096	0.207597457	No	999.1866828	645.4310867	1202.462143	2423.884614	1191.224291	1135.907873	378.4010695	701.1313419	1498.188298	927.934822	946.3259241	679.0184151	795.4771083	2035.268611	2423.884614	489.1078322	830.1582672	881.0589997	1730.393298
rna23862	-	GT54(115-362)	GT54_e5	-	N	GT54	115-362	GT54	CBM94:2	NA	GT54_e5	GT54:19	-	NA	-	273	1.10E-96	NA	MSTRG.27735	NA	comp72973_c0	NA	NA	NA	NA	NA	NA	1.315336306	0.035225996	Up	393.8992287	134.7835734	25.19541192	25.81569597	0	4.068923725	175.4903511	28.23347686	65.13862167	260.4729325	248.6110479	414.316321	379.2390865	30.81073233	25.81569597	0	0	2.289382883	913.344186
rna23863	-	-	-	GH5_9	N	-	-	GH5_9	NA	NA	NA	NA	NA	NA	NA	NA	NA	Catalase	MSTRG.27738	+	comp76385_c0, comp76385_c0	NLSGcomp1185_c0_seq2, NLSGcomp1185_c0_seq3	NLWBcomp34873_c0_seq1, NLWBcomp34873_c0_seq1	Unigene1662_SBPH, Unigene3611_SBPH	comp76385_c0	Unigene24857_WBPH	group1126	-0.504038291	0.724343885	No	421.6290327	628.4934767	2372.773645	545.5625308	3860.979906	2847.568453	156.2960939	992.0930062	1322.465505	541.6653028	1096.0272	604.2113015	1193.215662	421.0898848	545.5625308	5184.259778	5336.32456	4113.365584	220.311457
rna23953	-	-	-	CBM14+GH18	N	-	-	CBM14+GH18	NA	NA	NA	NA	NA	NA	NA	NA	NA	NA	MSTRG.27857	+	comp77775_c0	NA	NA	CL266.Contig1_SBPH	comp75969_c0, comp80251_c1, comp76896_c0, comp80767_c0, comp77972_c0, comp68976_c0, comp71975_c0, comp69945_c0, comp77775_c0, comp75649_c0, comp68934_c0, comp68039_c0	CL1418.Contig1_WBPH, Unigene4173_WBPH, Unigene16049_WBPH	group25	-0.046627506	1	No	14.03919495	9.156299319	4.2044511	7.30082327	3.999633881	8.137847449	13.71018368	3.92131623	4.544555	5.919839375	2.673237074	0	0	7.238993322	7.30082327	0.800244189	0.877086344	3.008096507	5.836065086
rna24103	-	AA1(96-531)	AA1_e24	AA1	N	AA1	96-531	AA1	NA	NA	AA1_e24	AA1:6	-	NA	-	541	1.70E-143	NA	MSTRG.27995	NA	NA	NA	NA	NA	NA	NA	NA	-2.795943021	0.652635647	No	4.007258171	3.433375314	997.8712622	1.722064	934.5811168	502.51208	0	7.84263246	8.331684167	0	0	0	0	6.249779526	1.722064	31.38469213	47.65680697	1.460663638	13.13114644
rna24395	2.4.1.258:18	GT58(51-412)	GT58_e0	GT58	N	GT58	51-412	GT58	GT58:4	GT58:25|2.4.1.258:3	GT58_e0	GT58:314	2.4.1.258:18	NA	-	352	1.80E-159	NA	MSTRG.28357	+	comp69803_c0	NA	NA	Unigene27427_SBPH	comp69803_c0	Unigene2417_WBPH	group4913	0.091747875	0.780378788	No	182.1075168	156.3034782	179.2117043	147.8869843	173.9840738	214.9748034	87.74517553	118.4237501	73.47030584	221.9939765	147.0280391	88.23403133	122.5589731	112.7946378	147.8869843	50.9712565	19.00710199	166.4886933	354.540954
rna24454	-	-	-	CBM18	N	-	-	CBM18	CBM14:15	CBM14:8	NA	NA	NA	NA	NA	NA	NA	NA	MSTRG.28424	NA	comp1168762_c0, comp2683_c0	NA	NA	NA	NA	NA	NA	1.007571907	0.257053592	No	74.82362725	33.82423114	24.50292554	60.28084642	29.9972541	31.19508189	49.35666124	21.17510764	39.38614334	42.91883547	2.673237074	153.4504893	27.74920145	140.3547387	60.28084642	53.45709562	79.73864782	48.13963971	56.90163459
rna24523	-	-	-	GH146	N	-	-	GH146	NA	NA	NA	NA	NA	NA	NA	NA	NA	NA	MSTRG.28491	NA	comp69473_c0, comp69473_c1	NA	NA	NA	NA	NA	NA	3.191284504	0.46811011	No	17.17818968	0	5.354676907	99.05081269	16.66514117	11.52861722	27.42036735	19.60658115	0	0	0	80.56150687	0	166.373267	99.05081269	38.15640143	69.0718863	0	0
rna24646	3.2.1.49:22|3.2.1.22:11	-	GH27_e34	-	N	-	-	GH27_e34	NA	NA	GH27_e34	GH27:105|CBM35:1	3.2.1.49:22|3.2.1.22:11	NA	host glycan/alpha-galactan	246	5.20E-40	NA	MSTRG.28623	NA	NA	NA	NA	NA	NA	NA	NA	NA	NA	NA	0	0	0	0	0	0	0	0	0	0	0	0	0	0	0	0	0	1.138830175	0
rna24687	2.4.1.267:14	GT57(18-513)	GT57_e0	GT57+2.4.1.267	N	GT57	18-513	GT57	GT57:0	GT57:120|2.4.1.-:2	GT57_e0	GT57:386	2.4.1.267:14	NA	-	456	8.20E-164	NA	MSTRG.28668	NA	comp70144_c3, comp68536_c0	NA	NA	NA	NA	NA	NA	0.08773183	0.829559997	No	872.2785372	579.9649619	342.6082476	297.9312518	314.6378653	309.916357	652.604743	241.5530798	215.8663625	720.7404439	569.3994967	588.8662526	589.6705308	253.2695283	297.9312518	182.7721318	126.8125128	214.9270745	1655.983468
rna24725	2.4.1.-:6	-	GT31_e76	-	N	-	-	GT31_e76	NA	NA	GT31_e76	GT31:37	2.4.1.-:6	NA	-	117	1.40E-30	NA	MSTRG.28701	+	comp73812_c0, comp600240_c0	NLSGcomp2752_c0_seq3, NLSGcomp2752_c0_seq3	NA	Unigene13861_SBPH	comp73812_c0	Unigene16563_WBPH	group4243	0.506348573	0.534627039	No	563.4963565	263.4755168	2.890288376	62.31529663	8.665873408	4.068923725	1244.884678	37.64463581	53.01980834	674.8616887	652.269846	855.4864777	1163.154027	58.39543519	62.31529663	10.40317446	0	0	1035.901553
rna24987	-	-	-	CBM48+GH13_8	N	-	-	CBM48+GH13_8	NA	NA	NA	NA	NA	NA	NA	NA	NA	NA	MSTRG.29024	NA	comp664010_c0, comp697891_c0	NA	NA	NA	NA	NA	NA	-2.973545865	0.132996907	No	1.683455277	12.01018817	29.27867925	3.566364834	11.33229599	33.22954375	46.6146245	78.4263246	72.71288001	90.27755046	58.81121562	69.05272017	71.68543708	14.32950522	3.566364834	124.4891971	71.48521045	101.8195354	0
rna25235	3.2.1.51:1	GH29(32-373)	GH29_e84	GH29	N	GH29	32-373	GH29	GH29:29	GH29:28|CBM47:1|3.2.1.51:1	GH29_e84	GH29:27	3.2.1.51:1	NA	host glycan	336	3.50E-158	NA	MSTRG.29332	+	comp70908_c0	NLSGcomp11525_c0_seq1	NA	CL1393.Contig3_SBPH, Unigene4935_SBPH	comp70908_c0, comp75552_c0	Unigene1737_WBPH, Unigene3063_WBPH	group334	-0.102359924	1	No	67.96180266	42.29583038	0	11.92365291	0	0	208.3947919	11.76394869	9.846535834	235.3136151	208.5124918	59.4620646	101.747072	8.812659679	11.92365291	0	0	0	103.5901553
rna25396	-	-	-	GT2	N	-	-	GT2	NA	NA	NA	NA	NA	NA	NA	NA	NA	NA	MSTRG.29580	NA	NA	NA	NA	NA	NA	NA	NA	0.30611325	0.692071166	No	68.62182463	96.14795556	25.09877981	170.2196144	22.66459199	21.70092653	43.87258777	427.4234691	471.8762942	44.39879531	157.7209874	174.5499316	39.31136872	287.5255632	170.2196144	203.1405588	152.4940399	413.5362256	32.09835797
rna25416	-	-	-	GT31	N	-	-	GT31	NA	NA	NA	NA	NA	NA	NA	NA	NA	NA	MSTRG.29609	+	comp70915_c0, comp70915_c0, comp70915_c0	NLSGcomp1304_c0_seq1, NLSGcomp1304_c0_seq2, NLSGcomp1304_c0_seq3	NLWBcomp27315_c0_seq1, NLWBcomp27315_c0_seq1, NLWBcomp27315_c0_seq1	Unigene28892_SBPH	comp70915_c0	Unigene25389_WBPH	group4987	-0.380568405	0.062417672	No	2393.573706	2746.468906	2455.799532	3430.537237	2200.46524	2325.389909	4343.386189	1296.387146	1454.2576	6837.414478	10104.83614	3421.945911	8038.018687	2785.695885	3430.537237	4991.502976	5663.291982	1359.475299	2950.130901
rna25443	-	-	-	CBM50	N	-	-	CBM50	NA	NA	NA	NA	NA	NA	NA	NA	NA	NA	MSTRG.29640	+	comp75994_c0	NLSGcomp3013_c0_seq1	NLWBcomp10634_c0_seq1	Unigene4919_SBPH	comp75994_c0	CL2151.Contig2_WBPH	group3289	-0.412190095	0.59741579	No	256.5938866	278.2523303	101.6364127	80.64965232	47.32900092	214.9748034	356.4647756	181.1648098	205.2624009	448.4278326	459.7967767	1404.071977	571.1710632	199.5004309	80.64965232	152.7410786	100.0587059	239.2004312	621.5409317
rna25468	-	-	-	GT4	N	-	-	GT4	NA	NA	NA	NA	NA	NA	NA	NA	NA	NA	MSTRG.29692	NA	comp20808_c0	NLSGcomp17573_c0_seq1	NA	NA	NA	NA	NA	6.807853844	0.034583534	Up	50.59578017	0.678479894	0.991729855	0.960181944	1.99981694	2.712615816	0	0	152.2425925	0	0	0	2.312433454	4.102087343	0.960181944	0	0	261.6634471	1.459016272
rna25600	-	GT1(147-447)	GT1_e517	GT1	N	GT1	147-447	GT1	NA	NA	GT1_e517	GT1:20	-	NA	-	269	1.10E-100	NA	MSTRG.29836	NA	NA	NA	NA	NA	NA	NA	NA	-0.061228329	0.93044089	No	218.5296404	252.2387941	629.852098	922.8011911	295.3063015	212.9403416	167.2642409	185.8703893	274.9455775	150.9559041	176.4336469	212.9125539	203.494144	894.6286135	922.8011911	912.2562515	683.1593664	144.0679532	246.5737499
rna2561	-	-	-	CBM43+GH17	N	-	-	CBM43+GH17	NA	NA	NA	NA	NA	NA	NA	NA	NA	NA	MSTRG.2855	NA	NA	NA	NA	NA	NA	NA	NA	-1.165562911	0.023287779	Down	43.4760049	54.88789396	122.1853947	80.11852014	57.99469127	89.51632194	43.87258777	50.19284774	32.56931084	57.7184339	45.44503025	40.28075344	43.93623563	59.54674458	80.11852014	126.2380025	119.708919	76.90077771	94.83605765
rna2563	-	-	CBM14_e96	CBM14	Y(1-27)	-	-	CBM14	CBM14:54	CBM14:6	CBM14_e96	CBM14:12	-	NA	chitin	53	3.30E-36	NA	MSTRG.2857	NA	comp61060_c0	NA	NLWBcomp15976_c0_seq1	NA	NA	NA	NA	0.741289544	0.426156775	No	41.42456077	18.68706757	9.017152702	361.4303722	9.332479055	6.781539541	19.19425715	61.95679643	150.7277408	19.23947797	29.40560781	53.70767125	50.87353599	362.8989292	361.4303722	1189.316314	1048.925759	43.71231103	4.377048815
rna25749	-	AA1(110-674)	AA1_e42	AA1	Y(1-25)	AA1	110-674	AA1	NA	NA	AA1_e42	AA1:7	-	NA	-	511	1.20E-213	NA	MSTRG.29996	NA	comp56149_c0, comp56149_c0, comp56149_c2, comp56149_c2, comp537624_c0, comp537624_c0, comp56149_c1, comp56149_c1, comp1747596_c0, comp1747596_c0, comp5418_c0, comp5418_c0	NA	NLWBcomp32770_c0_seq1, NLWBcomp32770_c0_seq2, NLWBcomp32770_c0_seq1, NLWBcomp32770_c0_seq2, NLWBcomp32770_c0_seq1, NLWBcomp32770_c0_seq2, NLWBcomp32770_c0_seq1, NLWBcomp32770_c0_seq2, NLWBcomp32770_c0_seq1, NLWBcomp32770_c0_seq2, NLWBcomp32770_c0_seq1, NLWBcomp32770_c0_seq2	NA	NA	NA	NA	-1.107026425	0.659683889	No	23.71104493	33.90952056	33.44010475	7.560400079	70.66019856	29.16062003	24.67833062	228.2206046	34.0841625	13.31963859	0	72.88898241	0	14.31775066	7.560400079	2333.238303	2187.075073	1.992952806	0
rna25779	-	-	-	GT3	N	-	-	GT3	NA	NA	NA	NA	NA	NA	NA	NA	NA	NA	MSTRG.30036	+	comp73269_c0, comp73269_c0	NLSGcomp2644_c0_seq2, NLSGcomp2644_c0_seq1	NLWBcomp32412_c0_seq2, NLWBcomp32412_c0_seq2	Unigene2821_SBPH	comp73269_c0	Unigene7000_WBPH	group3039	-0.002353695	1	No	957.5295349	766.3175107	512.7912774	613.8452615	534.6177287	490.3053088	1058.42618	698.7785522	577.9159109	1055.211369	719.1007729	878.5040511	726.1041046	538.405626	613.8452615	528.6676572	544.2467978	1177.769537	1657.442485
rna2589	-	-	-	GH13	N	-	-	GH13	NA	NA	NA	NA	NA	NA	NA	NA	NA	NA	MSTRG.2881	NA	NA	NA	NA	NA	NA	NA	NA	-0.18622115	0.546265396	No	1169.780107	1299.022846	1868.107842	4891.805723	1604.519792	2078.541869	822.6110206	1925.366269	1544.391274	1333.443819	1499.685998	769.1705775	1079.906423	4203.275204	4891.805723	4180.325378	5981.012535	1697.848432	617.1638829
rna26172	-	-	-	GT58	N	-	-	GT58	NA	NA	NA	NA	NA	NA	NA	NA	NA	NA	MSTRG.30517	+	comp70012_c0, comp70012_c0, comp70012_c0	NLSGcomp2798_c0_seq3, NLSGcomp2798_c0_seq1, NLSGcomp2798_c0_seq2	NLWBcomp14374_c0_seq1, NLWBcomp14374_c0_seq1, NLWBcomp14374_c0_seq1	Unigene20899_SBPH	comp70012_c0	Unigene30734_WBPH	group4576	-0.269901154	0.489133879	No	397.298966	485.4746991	604.4684905	517.2973955	522.6188271	686.2918015	452.4360613	432.9133118	312.8168692	420.3085956	443.7573543	631.0651372	430.1126225	531.8583981	517.2973955	820.1172482	937.3392458	625.4442954	443.5409466
rna26298	-	AA3_2(113-664)	AA3_e35	AA3_2	N	AA3_2	113-664	AA3_2	NA	NA	AA3_e35	AA3_2:16	-	NA	-	548	3.80E-290	NA	MSTRG.30681	NA	NA	NA	NA	NA	NA	NA	NA	0.002977179	1	No	0	0	0	16.03420735	0	0	0	0	0	0	0	0	0	60.22225054	16.03420735	0	0	0	0
rna26386	-	AA15(31-230)	AA15_e10	AA15	N	AA15	31-230	AA15	AA15:15	AA15:25|CBM24:1	AA15_e10	AA15:39|CBM24:2	-	NA	-	189	8.10E-97	NA	MSTRG.30774	+	comp64087_c0	NA	NLWBcomp20056_c0_seq1	Unigene33587_SBPH	comp64087_c0	Unigene8060_WBPH	group5234	-0.890858227	0.004569417	No	69.3802017	108.9826748	1.533220458	155.5345822	17.99835246	0	79.51906533	69.79942889	103.7673392	57.7184339	82.87034929	117.0059981	157.2454749	103.5016048	155.5345822	175.2086485	128.059953	107.7502477	90.45900884
rna26446	-	-	-	CBM50	Y(1-26)	-	-	CBM50	NA	NA	NA	NA	NA	NA	NA	NA	NA	NA	MSTRG.30891	+	comp70835_c0	NLSGcomp3281_c0_seq1	NLWBcomp28957_c0_seq1	Unigene5953_SBPH	comp70835_c0	Unigene31231_WBPH	group3417	-0.085604724	0.888695583	No	1182.538953	759.7724021	13770.59263	173.8236821	12644.84251	11155.63254	2127.820507	262.7281874	243.1336925	1178.048036	799.2978851	3270.413553	640.5440668	165.3057373	173.8236821	167.4640041	111.9889481	0	2941.376804
rna26521	-	-	-	GH55	N	-	-	GH55	NA	NA	NA	NA	NA	NA	NA	NA	NA	NA	MSTRG.30961	NA	NA	NA	NA	NA	NA	NA	NA	-3.201075767	0.501907332	No	31.09980569	140.7732574	47.15718774	163.6590596	84.65891714	53.57416237	2920.269123	146.657227	188.5990325	612.7033753	430.3911689	328.0004208	931.9106821	162.9622226	163.6590596	301.8432585	633.6828709	226.1917171	87.54097629
rna26530	-	AA1(91-600)	AA1_e31	AA1	N	AA1	91-600	AA1	NA	NA	AA1_e31	AA1:7	-	NA	-	501	5.40E-262	NA	MSTRG.30974	+	comp80993_c0	NA	NA	Unigene28772_SBPH	comp80993_c0	Unigene21914_WBPH	group4980	0.911419435	0.477862182	No	32.84275661	22.2857482	4.873748086	22.59951028	13.33211294	5.425231633	30.16240409	14.11673843	17.42079417	8.879759062	24.05913366	32.60822897	30.0616349	34.97513854	22.59951028	26.72307379	35.72656481	22.27824677	51.06556951
rna26794	-	GT1(286-466)	GT1_e378	GT1	Y(1-27)	GT1	286-466	GT1	NA	NA	GT1_e378	GT1:11	-	NA	-	199	8.10E-92	NA	MSTRG.31306	NA	NA	NA	NA	NA	NA	NA	NA	0.070442889	1	No	25.33261913	14.33706012	131.9325887	14.66107098	749.264747	680.8665699	0	32.93905633	24.9950525	99.15730952	0	0	0	55.3950159	14.66107098	0	0	37.72164208	0
rna26922	-	AA3_2(57-618)	AA3_e0	AA3_2	N	AA3_2	57-618	AA3_2	NA	NA	AA3_e0	AA3_2:116|AA3:5	-	NA	-	561	1.80E-256	NA	MSTRG.31466	NA	comp63585_c0, comp2765_c0, comp543818_c0, comp63585_c1, comp751289_c0, comp668898_c0	NA	NA	NA	NA	NA	NA	1.906988552	0.349874261	No	15.52034617	8.622883571	29.78361483	34.28892285	14.66532423	54.25231633	0	8.626895706	18.93564584	2.959919687	8.019711221	3.836262232	9.249733817	39.85866215	34.28892285	0.800244189	0.730014153	7.756620014	23.34426035
rna27312	-	-	-	GT90	N	-	-	GT90	NA	NA	NA	NA	NA	NA	NA	NA	NA	NA	MSTRG.31903	NA	comp68530_c0	NA	NLWBcomp605_c0_seq1	NA	NA	NA	NA	-0.398180683	0.862912288	No	16.53450321	14.24235109	28.0614813	24.62337304	34.66349363	37.29846748	21.93629388	51.76137423	29.5396075	17.75951812	16.03942244	24.93570451	25.436768	30.59892508	24.62337304	182.0545163	150.5272792	53.00556552	33.55737425
rna27455	-|-|-	-	CBM14_e79+CBM14_e79+CBM14_e79	CBM14	Y(1-24)	-	-	CBM14	CBM14:50	CBM14:9	CBM14_e79	CBM14:22	-	NA	chitin	51	1.60E-20	NA	MSTRG.32091	NA	NA	NA	NA	NA	NA	NA	NA	1.59494347	0.003419194	Up	92.70256169	39.94010811	0	928.8381583	0	0	0	0	0	38.47895593	104.2562459	47.9532779	131.8087069	971.5558705	928.8381583	19.60598263	1.825035382	0	81.70491121
rna27455	-|-|-	-	CBM14_e79+CBM14_e79+CBM14_e79	CBM14	Y(1-24)	-	-	CBM14	CBM14:50	CBM14:9	CBM14_e79	CBM14:22	-	NA	chitin	51	2.70E-19	NA	MSTRG.32091	NA	NA	NA	NA	NA	NA	NA	NA	1.59494347	0.003419194	Up	92.70256169	39.94010811	0	928.8381583	0	0	0	0	0	38.47895593	104.2562459	47.9532779	131.8087069	971.5558705	928.8381583	19.60598263	1.825035382	0	81.70491121
rna27455	-|-|-	-	CBM14_e79+CBM14_e79+CBM14_e79	CBM14	Y(1-24)	-	-	CBM14	CBM14:50	CBM14:9	CBM14_e79	CBM14:22	-	NA	chitin	51	9.10E-28	NA	MSTRG.32091	NA	NA	NA	NA	NA	NA	NA	NA	1.59494347	0.003419194	Up	92.70256169	39.94010811	0	928.8381583	0	0	0	0	0	38.47895593	104.2562459	47.9532779	131.8087069	971.5558705	928.8381583	19.60598263	1.825035382	0	81.70491121
rna27457	-|-|-	-	CBM14_e55+CBM14_e55+CBM14_e55	CBM14	Y(1-23)	-	-	CBM14	CBM14:28	CBM14:26	CBM14_e55	CBM14:43	-	NA	chitin	52	1.80E-21	NA	MSTRG.32092	NA	NA	NA	NA	NA	NA	NA	NA	3.471168283	1.28E-04	Up	845.2392356	112.939691	11.43872788	3439.99772	21.3313807	9.494155357	21.93629388	191.360232	717.2822642	133.1963859	77.52387514	78.64337575	175.7449425	2425.751252	3439.99772	416.5578711	554.3252705	40.8675044	322.442596
rna27457	-|-|-	-	CBM14_e55+CBM14_e55+CBM14_e55	CBM14	Y(1-23)	-	-	CBM14	CBM14:28	CBM14:26	CBM14_e55	CBM14:43	-	NA	chitin	52	2.60E-23	NA	MSTRG.32092	NA	NA	NA	NA	NA	NA	NA	NA	3.471168283	1.28E-04	Up	845.2392356	112.939691	11.43872788	3439.99772	21.3313807	9.494155357	21.93629388	191.360232	717.2822642	133.1963859	77.52387514	78.64337575	175.7449425	2425.751252	3439.99772	416.5578711	554.3252705	40.8675044	322.442596
rna27457	-|-|-	-	CBM14_e55+CBM14_e55+CBM14_e55	CBM14	Y(1-23)	-	-	CBM14	CBM14:28	CBM14:26	CBM14_e55	CBM14:43	-	NA	chitin	52	7.20E-23	NA	MSTRG.32092	NA	NA	NA	NA	NA	NA	NA	NA	3.471168283	1.28E-04	Up	845.2392356	112.939691	11.43872788	3439.99772	21.3313807	9.494155357	21.93629388	191.360232	717.2822642	133.1963859	77.52387514	78.64337575	175.7449425	2425.751252	3439.99772	416.5578711	554.3252705	40.8675044	322.442596
rna27461	-|-|-	-	CBM14_e55+CBM14_e55+CBM14_e55	CBM14	Y(1-23)	-	-	CBM14	CBM14:28	CBM14:26	CBM14_e55	CBM14:43	-	NA	chitin	52	1.80E-21	NA	MSTRG.32095	+	comp74150_c0, comp74150_c0	NLSGcomp6334_c0_seq1, NLSGcomp6334_c0_seq1	NLWBcomp32730_c0_seq1, NLWBcomp32730_c0_seq2	Unigene3987_SBPH	comp74150_c0	Unigene11883_WBPH	group3193	3.433159153	1.65E-04	Up	845.7959938	110.9193977	12.16278139	3363.434187	21.99798634	11.52861722	24.67833062	187.4389158	737.7327617	127.2765466	77.52387514	72.88898241	173.4325091	2414.982785	3363.434187	504.3318901	617.3444555	41.87333558	316.6065309
rna27461	-|-|-	-	CBM14_e55+CBM14_e55+CBM14_e55	CBM14	Y(1-23)	-	-	CBM14	CBM14:28	CBM14:26	CBM14_e55	CBM14:43	-	NA	chitin	52	2.60E-23	NA	MSTRG.32095	+	comp74150_c0, comp74150_c0	NLSGcomp6334_c0_seq1, NLSGcomp6334_c0_seq1	NLWBcomp32730_c0_seq1, NLWBcomp32730_c0_seq2	Unigene3987_SBPH	comp74150_c0	Unigene11883_WBPH	group3193	3.433159153	1.65E-04	Up	845.7959938	110.9193977	12.16278139	3363.434187	21.99798634	11.52861722	24.67833062	187.4389158	737.7327617	127.2765466	77.52387514	72.88898241	173.4325091	2414.982785	3363.434187	504.3318901	617.3444555	41.87333558	316.6065309
rna27461	-|-|-	-	CBM14_e55+CBM14_e55+CBM14_e55	CBM14	Y(1-23)	-	-	CBM14	CBM14:28	CBM14:26	CBM14_e55	CBM14:43	-	NA	chitin	52	7.20E-23	NA	MSTRG.32095	+	comp74150_c0, comp74150_c0	NLSGcomp6334_c0_seq1, NLSGcomp6334_c0_seq1	NLWBcomp32730_c0_seq1, NLWBcomp32730_c0_seq2	Unigene3987_SBPH	comp74150_c0	Unigene11883_WBPH	group3193	3.433159153	1.65E-04	Up	845.7959938	110.9193977	12.16278139	3363.434187	21.99798634	11.52861722	24.67833062	187.4389158	737.7327617	127.2765466	77.52387514	72.88898241	173.4325091	2414.982785	3363.434187	504.3318901	617.3444555	41.87333558	316.6065309
rna27462	-|-|-	-	CBM14_e79+CBM14_e79+CBM14_e79	CBM14	Y(1-24)	-	-	CBM14	CBM14:50	CBM14:9	CBM14_e79	CBM14:22	-	NA	chitin	51	1.60E-20	NA	MSTRG.32096	NA	NA	NA	NA	NA	NA	NA	NA	1.692616688	7.21E-04	Up	111.4407363	51.36012658	3.632483176	1048.315714	5.999450821	6.103385587	10.96814694	134.1090151	283.2772617	48.83867484	112.2759571	84.3977691	157.2454749	1081.803313	1048.315714	112.2337292	150.685045	0.531720041	102.131139
rna27462	-|-|-	-	CBM14_e79+CBM14_e79+CBM14_e79	CBM14	Y(1-24)	-	-	CBM14	CBM14:50	CBM14:9	CBM14_e79	CBM14:22	-	NA	chitin	51	2.70E-19	NA	MSTRG.32096	NA	NA	NA	NA	NA	NA	NA	NA	1.692616688	7.21E-04	Up	111.4407363	51.36012658	3.632483176	1048.315714	5.999450821	6.103385587	10.96814694	134.1090151	283.2772617	48.83867484	112.2759571	84.3977691	157.2454749	1081.803313	1048.315714	112.2337292	150.685045	0.531720041	102.131139
rna27462	-|-|-	-	CBM14_e79+CBM14_e79+CBM14_e79	CBM14	Y(1-24)	-	-	CBM14	CBM14:50	CBM14:9	CBM14_e79	CBM14:22	-	NA	chitin	51	9.10E-28	NA	MSTRG.32096	NA	NA	NA	NA	NA	NA	NA	NA	1.692616688	7.21E-04	Up	111.4407363	51.36012658	3.632483176	1048.315714	5.999450821	6.103385587	10.96814694	134.1090151	283.2772617	48.83867484	112.2759571	84.3977691	157.2454749	1081.803313	1048.315714	112.2337292	150.685045	0.531720041	102.131139
rna27620	3.2.1.114:68|3.2.1.24:1	-	GH38_e37	GH38	N	-	-	GH38	GH38:21	GH38:44|3.2.1.114:6|3.2.1.24:1	GH38_e37	GH38:231	3.2.1.114:68|3.2.1.24:1	NA	host glycan/host glycan	326	2.20E-56	NA	MSTRG.32277	+	comp70360_c0, comp70360_c0	NLSGcomp9871_c0_seq1, NLSGcomp24431_c0_seq1	NA	CL921.Contig1_SBPH, Unigene9327_SBPH, Unigene11749_SBPH	comp70360_c0, comp80925_c0	CL2728.Contig1_WBPH, CL327.Contig1_WBPH, Unigene12629_WBPH	group194	0.354853118	0.788607739	No	55.45063133	42.50959536	256.7948256	25.79060635	99.99084701	258.3766565	0	83.13190407	109.8267458	97.67734968	112.2759571	163.0411449	145.6833076	58.34881661	25.79060635	85.91077747	71.22984793	137.1276587	129.8524482
rna27636	2.4.1.41:85|2.4.1.41:84	GT27(1-229)	GT27_e6+CBM13_e54	CBM13+GT27	N	GT27	1-229	GT27	CBM13:178, GT27:9	CBM13:44|GT27:41|2.4.1.41:9, GT27:48|CBM13:42|2.4.1.41:9	CBM13_e54	CBM13:152|GT27:149	2.4.1.41:84	NA	xylan	116	2.80E-37	NA	MSTRG.32292	+	comp76435_c0	NA	NA	Unigene21285_SBPH	comp76435_c0	Unigene32022_WBPH	group4609	0.289672003	0.944724062	No	27.99354907	41.43766899	40.97873332	33.44252674	33.99688798	40.68923725	10.96814694	68.2309024	90.89110001	16.27955828	40.09855611	55.62580236	9.249733817	50.87816952	33.44252674	129.5897741	142.2083259	55.79546157	24.80327662
rna27636	2.4.1.41:85|2.4.1.41:84	GT27(1-229)	GT27_e6+CBM13_e54	CBM13+GT27	N	GT27	1-229	GT27	CBM13:178, GT27:9	CBM13:44|GT27:41|2.4.1.41:9, GT27:48|CBM13:42|2.4.1.41:9	GT27_e6	GT27:161|CBM13:149	2.4.1.41:85	NA	-	294	1.60E-134	NA	MSTRG.32292	+	comp76435_c0	NA	NA	Unigene21285_SBPH	comp76435_c0	Unigene32022_WBPH	group4609	0.289672003	0.944724062	No	27.99354907	41.43766899	40.97873332	33.44252674	33.99688798	40.68923725	10.96814694	68.2309024	90.89110001	16.27955828	40.09855611	55.62580236	9.249733817	50.87816952	33.44252674	129.5897741	142.2083259	55.79546157	24.80327662
rna27758	-	-	-	GT0	Y(1-23)	-	-	GT0	NA	NA	NA	NA	NA	NA	NA	NA	NA	NA	MSTRG.32454	+	comp70466_c0, comp70466_c0	NA	NLWBcomp33166_c0_seq1, NLWBcomp33166_c0_seq2	Unigene8506_SBPH	comp70466_c0	CL2284.Contig1_WBPH, CL2284.Contig2_WBPH	group1447	0.450308935	1.09E-04	No	1240.977896	1001.086819	2413.414845	1554.560181	1921.82408	2005.979396	581.3117879	912.8824183	873.3119859	725.1803234	593.4586304	517.8954013	714.5419374	1644.22845	1554.560181	844.9820361	843.1982168	3490.214099	1152.622855
rna277	-	-	-	GT2	N	-	-	GT2	NA	NA	NA	NA	NA	NA	NA	NA	NA	NA	MSTRG.286	NA	NA	NA	NA	NA	NA	NA	NA	-0.872734335	0.831117642	No	37.80525485	101.8256172	49.98826544	83.05834605	68.66038162	77.30955077	10.96814694	57.25121696	137.0940758	26.63927719	32.07884489	3.836262232	30.0616349	40.75252011	83.05834605	179.7583085	17.38930789	72.65889408	0
rna27837	-	GT31(109-349)	GT31_e100	GT31	Y(1-15)	GT31	109-349	GT31	GT31:27	GT31:12	GT31_e100	GT31:42	-	NA	-	225	4.60E-91	NA	MSTRG.32548	NA	comp62625_c0, comp1199846_c0	NA	NA	NA	NA	NA	NA	-0.650508794	0.82395391	No	10.44853537	13.88988046	18.16205158	1.206191087	17.33174682	21.70092653	2.742036735	10.1954222	11.3613875	2.959919687	5.346474148	13.42691781	4.624866908	4.821002298	1.206191087	8.619047104	12.27386201	28.58216406	14.59016272
rna2792	-	-	-	GT47+GT64	N	-	-	GT47+GT64	NA	NA	NA	NA	NA	NA	NA	NA	NA	NA	MSTRG.3096	+	comp72537_c0, comp72537_c0, comp72537_c0, comp72537_c0, comp72537_c0, comp72537_c0, comp250747_c0, comp250747_c0, comp250747_c0, comp250747_c0, comp250747_c0, comp250747_c0	NLSGcomp28151_c0_seq1, NLSGcomp28151_c0_seq1, NLSGcomp28151_c0_seq1, NLSGcomp28151_c0_seq1, NLSGcomp28151_c0_seq1, NLSGcomp28151_c0_seq1, NLSGcomp28151_c0_seq1, NLSGcomp28151_c0_seq1, NLSGcomp28151_c0_seq1, NLSGcomp28151_c0_seq1, NLSGcomp28151_c0_seq1, NLSGcomp28151_c0_seq1	NLWBcomp35492_c0_seq3, NLWBcomp35492_c0_seq4, NLWBcomp35492_c0_seq1, NLWBcomp35492_c0_seq5, NLWBcomp35492_c0_seq2, NLWBcomp35492_c0_seq7, NLWBcomp35492_c0_seq3, NLWBcomp35492_c0_seq4, NLWBcomp35492_c0_seq1, NLWBcomp35492_c0_seq5, NLWBcomp35492_c0_seq2, NLWBcomp35492_c0_seq7	Unigene8470_SBPH	comp72537_c0	Unigene17372_WBPH	group3754	-1.099383105	0.002437495	Down	78.38356424	108.205695	200.5485282	245.2298329	163.3183835	155.9754094	227.589049	269.0022934	110.5841717	78.43787171	61.4844527	191.8131116	92.49733817	137.2627017	245.2298329	395.3404521	397.1356141	437.1715803	113.8032692
rna28027	-	-	-	GH9	N	-	-	GH9	NA	NA	NA	NA	NA	NA	NA	NA	NA	NA	MSTRG.32767	+	comp80985_c0, comp80985_c0, comp80985_c0, comp80985_c0, comp80985_c0, comp80985_c0, comp80985_c0, comp80985_c0, comp80985_c0, comp80985_c0, comp80985_c0, comp80985_c0, comp80985_c0, comp80985_c0, comp80985_c0, comp80985_c0, comp80985_c0, comp80985_c0, comp80985_c0, comp80985_c0, comp80985_c0	NLSGcomp11069_c0_seq1, NLSGcomp20457_c0_seq1, NLSGcomp20457_c0_seq2, NLSGcomp9420_c0_seq1, NLSGcomp9420_c0_seq2, NLSGcomp10733_c0_seq1, NLSGcomp14387_c0_seq1, NLSGcomp11069_c0_seq1, NLSGcomp20457_c0_seq1, NLSGcomp20457_c0_seq2, NLSGcomp9420_c0_seq1, NLSGcomp9420_c0_seq2, NLSGcomp10733_c0_seq1, NLSGcomp14387_c0_seq1, NLSGcomp11069_c0_seq1, NLSGcomp20457_c0_seq1, NLSGcomp20457_c0_seq2, NLSGcomp9420…	NLWBcomp20635_c0_seq1, NLWBcomp20635_c0_seq1, NLWBcomp20635_c0_seq1, NLWBcomp20635_c0_seq1, NLWBcomp20635_c0_seq1, NLWBcomp20635_c0_seq1, NLWBcomp20635_c0_seq1, NLWBcomp28311_c0_seq1, NLWBcomp28311_c0_seq1, NLWBcomp28311_c0_seq1, NLWBcomp28311_c0_seq1, NLWBcomp28311_c0_seq1, NLWBcomp28311_c0_seq1, NLWBcomp28311_c0_seq1, NLWBcomp29451_c0_seq1, NLWBcomp29451_c0_seq1, NLWBcomp29451_c0_seq1, NLWBcomp…	Unigene952_SBPH	comp80985_c0	CL651.Contig1_WBPH, CL651.Contig2_WBPH	group1253	-0.413899696	0.076399089	No	196.0940124	286.1903755	213.9976909	334.2590381	215.9802295	273.9741975	211.1368286	259.5911344	287.8218167	313.7514869	392.9658498	368.2811743	353.8023185	387.4256747	334.2590381	303.0934094	342.1853666	382.7597763	259.7048963
rna28101	-	AA3_2(17-504)	AA3_e0	AA3_2	N	AA3_2	17-504	AA3_2	NA	NA	AA3_e0	AA3_2:116|AA3:5	-	NA	-	561	4.50E-166	NA	MSTRG.32876	NA	comp76682_c0	NA	NLWBcomp16796_c0_seq1	NA	NA	NA	NA	0.263348063	0.82592577	No	70.14792048	60.61861875	0	40.54660213	0	0	87.74517553	14.11673843	34.84158834	23.6793575	13.36618537	51.78954013	53.18596945	26.68490936	40.54660213	117.015776	44.43725917	0	137.1475295
rna28102	-	AA3_2(56-616)	AA3_e0	AA3_2	Y(1-21)	AA3_2	56-616	AA3_2	NA	NA	AA3_e0	AA3_2:116|AA3:5	-	NA	-	561	2.10E-203	NA	MSTRG.32877	NA	NA	NA	NA	NA	NA	NA	NA	-5.929750601	0.008088225	Down	1.814172731	195.7905035	0.486794283	1.428345602	8.665873408	1.356307908	0	32.93905633	5.301980834	29.59919687	0	17.26318004	53.18596945	3.103181028	1.428345602	807.8194291	524.0136428	216.1015143	0
rna28107	-	-	-	GH146	N	-	-	GH146	NA	NA	NA	NA	NA	NA	NA	NA	NA	NA	MSTRG.32882	NA	comp62845_c0, comp59594_c0	NLSGcomp158_c0_seq4, NLSGcomp158_c0_seq4	NA	NA	NA	NA	NA	1.094471997	0.026414915	Up	2389.435324	1358.878861	94.26640795	15624.65942	118.6558051	136.3089448	847.2893512	2197.505615	3594.743005	1312.724381	1668.099934	533.2404502	1572.454749	11965.1125	15624.65942	5935.675646	7335.490497	48.01083796	974.6228694
rna28250	-	-	-	GH0	N	-	-	GH0	NA	NA	NA	NA	NA	NA	NA	NA	NA	NA	MSTRG.33022	NA	NA	NA	NA	NA	NA	NA	NA	2.797764391	0.101625907	No	149.1599385	126.6229351	16.12997326	169.5233394	17.99835246	12.20677117	194.6846082	101.1699587	10.60396167	207.1943781	8.019711221	134.2691781	314.4909498	139.4583045	169.5233394	535.335246	594.4264332	266.6416598	80.24589494
rna28368	-	-	-	GH114	N	-	-	GH114	NA	NA	NA	NA	NA	NA	NA	NA	NA	NA	MSTRG.33171	NA	NA	NA	NA	NA	NA	NA	NA	-0.827868802	0.570528143	No	11.23681934	17.52507388	22.08062485	11.91280208	10.66569035	27.80431212	13.71018368	29.0177401	20.4504975	11.83967875	10.6929483	24.93570451	16.18703418	10.4430524	11.91280208	31.13536487	14.98133054	20.41015627	21.88524407
rna28438	-	-	-	CBM14+GH18	N	-	-	CBM14+GH18	NA	NA	NA	NA	NA	NA	NA	NA	NA	NA	gene23929	NA	comp59512_c0	NA	NA	NA	NA	NA	NA	2.169224464	1	No	2.548241899	0	0.237259227	0	1.99981694	0.678153954	0	1.568526492	0	0	0	0	0	2.256724018	0	0	0	1.247827576	7.295081358
rna28468	-	-	CBM14_e87	CBM14	N	-	-	CBM14	CBM14:22	CBM14:6	CBM14_e87	CBM14:8	-	NA	chitin	59	4.20E-36	NA	MSTRG.33277	NA	comp74212_c0, comp74212_c0, comp74212_c0, comp79672_c0, comp79672_c0, comp79672_c0	NA	NLWBcomp33603_c0_seq1, NLWBcomp33603_c0_seq2, NLWBcomp13156_c0_seq1, NLWBcomp33603_c0_seq1, NLWBcomp33603_c0_seq2, NLWBcomp13156_c0_seq1	NA	NA	NA	NA	1.887653281	0.010222292	Up	130.8843155	71.48687575	5.853474566	502.5549564	16.66514117	3.39076977	0	123.9135929	306.7574625	65.11823312	29.40560781	69.05272017	55.4984029	447.9814471	502.5549564	56.01957107	68.72826644	3.444554866	137.1475295
rna28469	-	-	-	CBM14	N	-	-	CBM14	CBM14:22	CBM14:6	NA	NA	NA	NA	NA	NA	NA	NA	MSTRG.33278	NA	NA	NA	NA	NA	NA	NA	NA	3.587761815	0.334826454	No	9.32728399	4.749359258	0	33.56476358	1.99981694	0	0	4.705579476	13.633665	14.79959844	0	11.5087867	0	62.76232324	33.56476358	16.09246816	2.920056611	0.574862357	27.72130916
rna28587	-	-	-	GH20	N	-	-	GH20	NA	NA	NA	NA	NA	NA	NA	NA	NA	NA	MSTRG.33446	NA	comp73386_c0	NA	NLWBcomp30810_c0_seq1	NA	NA	NA	NA	-0.683839538	0.481188352	No	43.88043095	50.00988049	21.79453476	34.10752497	24.66440893	23.05723444	41.13055103	32.93905633	34.84158834	38.47895593	16.03942244	90.15216245	25.436768	31.23900268	34.10752497	123.7436931	100.7833733	87.42638189	58.36065086
rna28600	-	-	-	GH125	N	-	-	GH125	NA	NA	NA	NA	NA	NA	NA	NA	NA	NA	MSTRG.33460	NA	NA	NA	NA	NA	NA	NA	NA	0.383502689	0.911250579	No	25.06808991	24.53305742	0.474518455	3.416638554	0	0	5.484073471	2.352789738	0	2.959919687	0	19.18131116	0	5.51581452	3.416638554	0	1.095021229	4.587530888	37.93442306
rna28614	-	-	-	GT33	N	-	-	GT33	NA	NA	NA	NA	NA	NA	NA	NA	NA	NA	MSTRG.33478	+	comp68770_c0	NLSGcomp1730_c0_seq1	NLWBcomp26665_c0_seq1	Unigene8194_SBPH	comp68770_c0	Unigene483_WBPH	group3713	-0.106883354	0.719211529	No	1261.584462	1195.920678	1762.143606	2429.995302	1897.826276	1411.238378	1329.887817	1166.98371	1093.722903	1550.997916	1721.564676	782.5974953	1449.895776	2119.104632	2429.995302	2282.233165	2838.783662	706.2903174	882.7048443
rna2863	-	-	-	CBM21	N	-	-	CBM21	NA	NA	NA	NA	NA	NA	NA	NA	NA	NA	MSTRG.3188	+	comp76447_c0, comp76447_c0	NLSGcomp4476_c0_seq1, NLSGcomp4476_c0_seq1	NLWBcomp35390_c0_seq1, NLWBcomp35390_c0_seq2	CL1709.Contig1_SBPH	comp76447_c0	CL2020.Contig1_WBPH, CL2020.Contig2_WBPH	group1410	-0.236298772	0.355200646	No	315.3765591	366.986809	183.1713041	382.7822795	207.3143561	158.0098713	318.0762613	255.6698182	221.1683434	525.3857445	585.4389192	358.6905187	654.4186675	363.8940577	382.7822795	936.195411	886.2690518	147.0583654	173.6229363
rna28786	3.2.1.39:2	GH16_4(2-299)	GH16_e0	GH16_4	N	GH16_4	2-299	GH16_4	NA	NA	GH16_e0	GH16_4:266|GH16:31	3.2.1.39:2	NA	beta-glucan	329	8.60E-84	NA	MSTRG.33684	NA	comp76484_c0	NA	NLWBcomp32062_c0_seq1	NA	NA	NA	NA	0.106849038	0.826736822	No	39.94585104	30.32580758	0	288.4832225	0	0	0	7.84263246	23.48020084	10.35971891	13.36618537	0	27.74920145	221.1456416	288.4832225	8.402563986	0	0	33.55737425
rna28862	2.4.1.-:1	GT98(55-458)	GT98_e0	GT98	N	GT98	55-458	GT98	NA	NA	GT98_e0	GT98:112	2.4.1.-:1	NA	-	638	1.00E-145	NA	MSTRG.33787	+	comp80623_c0	NA	NLWBcomp7332_c0_seq1	Unigene28968_SBPH	comp80623_c0	Unigene26533_WBPH	group4998	0.104772722	1	No	20.78163568	21.66339045	21.97144445	43.82226589	22.66459199	22.37908049	21.93629388	40.78168879	31.05445917	38.47895593	37.42531903	21.09944228	39.31136872	47.31439131	43.82226589	274.542416	231.5842299	54.41068198	18.96721153
rna28874	2.4.99.18:21	GT66(21-520)	GT66_e1	GT66	N	GT66	21-520	GT66	GT66:23	GT66:192|2.4.99.18:3	GT66_e1	GT66:655	2.4.99.18:21	NA	-	644	5.70E-243	NA	MSTRG.33806	+	comp74682_c0	NA	NLWBcomp34138_c0_seq3	CL2219.Contig5_SBPH, Unigene4419_SBPH	comp74682_c0, comp78563_c0	Unigene1947_WBPH, Unigene31235_WBPH	group352	0.013448441	0.887253532	No	239.8814676	130.3367829	400.7365336	58.5029928	205.9811448	384.513292	38.3885143	56.46695371	97.70793251	210.1542978	203.1660176	193.7312427	173.4325091	58.89741187	58.5029928	78.34130181	100.2659472	207.6602134	691.5737127
rna28951	3.2.1.23:8|3.2.1.-:2|3.2.1.38:1|3.2.1.23:8|3.2.1.-:2|3.2.1.38:1	GH35(6-193)+GH35(227-449)	GH35_e23+GH35_e23	GH35	N	GH35+GH35	227-449	GH35+GH35	GH35:15	GH35:220|CBM13:1|3.2.1.23:1	GH35_e23	GH35:1719|CBM13:1|CBM32:1	3.2.1.23:8|3.2.1.-:2|3.2.1.38:1	NA	pectin/beta-galactan	313	1.10E-63	NA	MSTRG.33901	NA	NA	NA	NA	NA	NA	NA	NA	-3.910050564	1	No	1.823770339	3.619415304	1.095257035	5.066521175	3.333028234	2.712615816	0	14.11673843	0	0	0	0	0	0.9981721	5.066521175	30.43117528	21.12093495	0	7.295081358
rna28951	3.2.1.23:8|3.2.1.-:2|3.2.1.38:1|3.2.1.23:8|3.2.1.-:2|3.2.1.38:1	GH35(6-193)+GH35(227-449)	GH35_e23+GH35_e23	GH35	N	GH35+GH35	227-449	GH35+GH35	GH35:15	GH35:220|CBM13:1|3.2.1.23:1	GH35_e23	GH35:1719|CBM13:1|CBM32:1	3.2.1.23:8|3.2.1.-:2|3.2.1.38:1	NA	pectin/beta-galactan	313	5.40E-73	NA	MSTRG.33901	NA	NA	NA	NA	NA	NA	NA	NA	-3.910050564	1	No	1.823770339	3.619415304	1.095257035	5.066521175	3.333028234	2.712615816	0	14.11673843	0	0	0	0	0	0.9981721	5.066521175	30.43117528	21.12093495	0	7.295081358
rna29243	2.4.1.80:3	GT21(10-240)	GT21_e18	GT21	N	GT21	10-240	GT21	NA	NA	GT21_e18	GT21:13	2.4.1.80:3	NA	-	225	5.20E-107	NA	MSTRG.34228	+	comp72452_c0	NA	NLWBcomp26635_c0_seq1	Unigene25884_SBPH	comp72452_c0	Unigene24356_WBPH	group4825	0.012573501	1	No	106.0256903	97.36656491	92.75148083	112.7097975	67.99377597	68.49354936	142.5859102	73.72074512	59.07921501	94.71742999	96.23653466	69.05272017	159.5579083	85.92888768	112.7097975	121.8804516	121.5393011	26.12010829	96.29507392
rna29350	2.4.1.41:29|2.4.1.41:141	GT27(138-429)	GT27_e2+CBM13_e112	CBM13+GT27	N	GT27	138-429	GT27	GT27:12, CBM13:2	GT27:33|CBM13:18|2.4.1.41:4, CBM13:93|GT27:90|2.4.1.41:18	CBM13_e112	CBM13:335|GT27:329	2.4.1.41:141	NA	xylan	132	4.50E-22	NA	MSTRG.34380	+	comp77402_c0	NA	NLWBcomp35313_c0_seq2	Unigene21302_SBPH	comp77402_c0	Unigene192_WBPH	group4613	0.254670104	0.893890052	No	51.90937713	65.05265199	120.787137	80.11805877	161.9851722	107.1483247	54.84073471	82.34764083	84.83169334	56.23847406	42.77179318	40.28075344	60.12326981	96.33102205	80.11805877	44.96694725	63.51522385	115.4065943	32.09835797
rna29350	2.4.1.41:29|2.4.1.41:141	GT27(138-429)	GT27_e2+CBM13_e112	CBM13+GT27	N	GT27	138-429	GT27	GT27:12, CBM13:2	GT27:33|CBM13:18|2.4.1.41:4, CBM13:93|GT27:90|2.4.1.41:18	GT27_e2	GT27:95|CBM13:50	2.4.1.41:29	NA	-	298	1.30E-141	NA	MSTRG.34380	+	comp77402_c0	NA	NLWBcomp35313_c0_seq2	Unigene21302_SBPH	comp77402_c0	Unigene192_WBPH	group4613	0.254670104	0.893890052	No	51.90937713	65.05265199	120.787137	80.11805877	161.9851722	107.1483247	54.84073471	82.34764083	84.83169334	56.23847406	42.77179318	40.28075344	60.12326981	96.33102205	80.11805877	44.96694725	63.51522385	115.4065943	32.09835797
rna29458	-	-	-	GT8	N	-	-	GT8	NA	NA	NA	NA	NA	NA	NA	NA	NA	NA	MSTRG.34517	NA	comp66400_c0	NLSGcomp1119_c0_seq1	NLWBcomp23199_c0_seq1	NA	NA	NA	NA	-0.091685858	0.829610247	No	1237.351916	1094.332405	810.9061309	1192.464316	851.2554109	714.7742676	1362.792258	687.7988667	641.5396809	1318.644221	1197.610209	962.9018202	1260.276233	1112.022998	1192.464316	839.8864148	977.2627499	575.1904752	1663.27855
rna29504	-	-	-	CBM18	N	-	-	CBM18	NA	NA	NA	NA	NA	NA	NA	NA	NA	NA	MSTRG.34592	NA	comp41363_c0, comp57822_c1, comp634964_c0, comp57822_c0	NA	NA	NA	NA	NA	NA	-0.860669705	0.597165164	No	29.69735766	52.77798642	11.54231526	17.61379819	25.99762022	26.44800421	16.45222041	12.54821194	16.66336833	35.51903625	29.40560781	5.754393348	4.624866908	18.13395732	17.61379819	18.65494361	45.08571702	23.91073273	27.72130916
rna29514	2.4.1.143:16	GT16(144-364)	GT16_e1	GT16	N	GT16	144-364	GT16	GT16:2	GT16:11|2.4.1.143:2	GT16_e1	GT16:37	2.4.1.143:16	NA	-	352	6.70E-111	NA	MSTRG.34609	NA	NA	NA	NA	NA	NA	NA	NA	-0.590019037	0.816438332	No	63.93791018	51.90102615	1.612468435	5.890598134	0	0	13.71018368	46.27153151	8.331684167	60.67835359	64.15768977	145.7779648	117.9341062	5.774796209	5.890598134	15.20463959	31.63527747	38.83671226	192.5901478
rna29629	-	-	-	CBM18	N	-	-	CBM18	NA	NA	NA	NA	NA	NA	NA	NA	NA	NA	MSTRG.34750	NA	comp931299_c0, comp66802_c0, comp535686_c0, comp40288_c0	NA	NA	NA	NA	NA	NA	1.112989123	0.506056732	No	36.23660224	33.28139578	21.61789752	10.04951643	18.66495811	37.97662143	16.45222041	11.76394869	15.14851667	7.399799218	24.05913366	69.05272017	16.18703418	12.4397637	10.04951643	3.200976757	0.730014153	15.36934061	30.6393417
rna29784	-	-	-	GT68	N	-	-	GT68	NA	NA	NA	NA	NA	NA	NA	NA	NA	NA	MSTRG.34960	+	comp8032_c0	NA	NA	Unigene17066_SBPH	comp8032_c0	NA	group8740	-0.073526226	1	No	13.07703016	37.93622466	1.75847631	6.466512978	2.666422587	2.034461862	0	64.30958617	80.28713834	11.83967875	0	40.28075344	0	20.01510764	6.466512978	0	0	2.107828642	7.295081358
rna29834	3.2.1.14:1	GH18(1-160)	GH18_e264	CBM14+GH18	N	GH18	1-160	GH18	CBM14:60, GH18:291	CBM14:28|GH18:27|3.2.1.14:3, GH18:59|CBM14:27|3.2.1.14:3|AA15:2	GH18_e264	GH18:97|CBM14:56|AA15:7	3.2.1.14:1	NA	chitin	351	1.40E-71	NA	MSTRG.35021	+	comp79554_c0, comp79554_c0, comp79554_c0	NLSGcomp12886_c0_seq1, NLSGcomp12886_c0_seq2, NLSGcomp23517_c0_seq1	NLWBcomp24037_c0_seq1, NLWBcomp24037_c0_seq1, NLWBcomp24037_c0_seq1	Unigene7105_SBPH	comp78275_c0, comp79554_c0	Unigene23257_WBPH, Unigene27531_WBPH	group874	-0.884203383	0.229217682	No	71.43939644	99.86545587	46.61901561	79.47578744	68.66038162	102.4012471	74.03499186	29.0177401	53.77723417	69.55811265	72.17740099	80.56150687	73.99787054	34.46949926	79.47578744	63.9588025	64.40300381	68.22547351	30.6393417
rna29849	3.2.1.52:2	GH20(184-368)	GH20_e77	GH20	N	GH20	184-368	GH20	GH20:15	GH20:39|3.2.1.52:4	GH20_e77	GH20:58	3.2.1.52:2	NA	host glycan	233	2.80E-97	NA	MSTRG.35058	NA	NA	NA	NA	NA	NA	NA	NA	-6.935387846	0.505888829	No	0.242488464	51.97152237	2.920765696	6.761412739	0	0	0	0	0	45.87875515	53.46474148	0	0	0	6.761412739	0	0	0	0
rna29874	2.4.2.26:30	GT14(309-555)	GT14_e51	GT14	N	GT14	309-555	GT14	GT14:0	GT14:56|2.4.2.26:9	GT14_e51	GT14:95	2.4.2.26:30	NA	-	245	1.40E-111	NA	MSTRG.35087	NA	comp73833_c2, comp73833_c2, comp73833_c1, comp73833_c1, comp67482_c0, comp67482_c0	NLSGcomp16252_c0_seq1, NLSGcomp18008_c0_seq1, NLSGcomp16252_c0_seq1, NLSGcomp18008_c0_seq1, NLSGcomp16252_c0_seq1, NLSGcomp18008_c0_seq1	NA	NA	NA	NA	NA	0.304905677	0.855024469	No	60.42300155	69.72947917	298.4967032	74.59729572	213.313807	306.5255873	0	111.3653809	98.46535834	69.55811265	112.2759571	78.64337575	80.9351709	82.53696789	74.59729572	222.3817413	150.2384816	135.8608591	33.55737425
rna29879	-	-	-	CBM18+GH16_19	N	-	-	CBM18+GH16_19	NA	NA	NA	NA	NA	NA	NA	NA	NA	NA	MSTRG.35092	NA	NA	NA	NA	NA	NA	NA	NA	-3.886014914	0.353411309	No	260.8708593	322.6594294	559.5341442	487.2771934	380.6318243	457.753919	762.2862124	358.4083034	343.1139025	799.1783156	1112.066623	452.6789434	652.1062341	464.2467586	487.2771934	649.2644814	1381.214514	231.806204	1.459016272
rna29896	-	-	-	CBM14+GH18	N	-	-	CBM14+GH18	NA	NA	NA	NA	NA	NA	NA	NA	NA	NA	gene25172	NA	NA	NA	NA	NA	NA	NA	NA	0.455908951	0.959416594	No	9.706489896	5.365990325	8.676578544	6.200284027	3.333028234	10.17230931	8.226110206	7.84263246	13.633665	1.479959844	2.673237074	3.836262232	0	6.425894155	6.200284027	1.200366284	7.893777097	6.708005757	7.295081358
rna29993	3.2.1.35:6|3.2.1.-:3	GH56(66-324)	GH56_e10	-	N	GH56	66-324	GH56	NA	NA	GH56_e10	GH56:16	3.2.1.35:6|3.2.1.-:3	NA	host glycan/host glycan	333	1.50E-28	NA	MSTRG.35253	NA	comp455951_c0, comp455951_c0, comp455951_c0, comp455951_c0, comp455951_c0, comp455951_c0	NLSGcomp19702_c0_seq1, NLSGcomp19702_c0_seq1, NLSGcomp19702_c0_seq1, NLSGcomp19702_c0_seq1, NLSGcomp19702_c0_seq1, NLSGcomp19702_c0_seq1	NLWBcomp32167_c0_seq4, NLWBcomp32167_c0_seq5, NLWBcomp32167_c0_seq6, NLWBcomp32167_c0_seq2, NLWBcomp32167_c0_seq1, NLWBcomp32167_c0_seq3	NA	NA	NA	NA	-0.027836315	1	No	41.64955115	44.12562072	36.26886194	31.23991278	44.66257833	29.16062003	38.3885143	48.62432125	69.68317667	81.3977914	66.83092685	36.4444912	71.68543708	20.52778379	31.23991278	132.1547273	50.37097654	631.7040787	0
rna29994	-	-	-	CBM20	N	-	-	CBM20	CBM20:31	CBM20:8	NA	NA	NA	NA	NA	NA	NA	NA	MSTRG.35254	NA	NA	NA	NA	NA	NA	NA	NA	-0.945800656	0.970914165	No	84.84101211	110.9605925	20.20196273	72.51672941	0	0	0	138.0303313	168.148535	152.4358639	0	26.85383562	0	88.18924367	72.51672941	0	0	0	0
rna29997	-	-	-	GH5_12	N	-	-	GH5_12	NA	NA	NA	NA	NA	NA	NA	NA	NA	NA	MSTRG.35259	+	comp73193_c0, comp73193_c0, comp73193_c0, comp73193_c0, comp73193_c0, comp73193_c0	NLSGcomp25181_c0_seq1, NLSGcomp6773_c0_seq2, NLSGcomp25181_c0_seq1, NLSGcomp6773_c0_seq2, NLSGcomp25181_c0_seq1, NLSGcomp6773_c0_seq2	NLWBcomp20701_c0_seq1, NLWBcomp20701_c0_seq1, NLWBcomp22712_c0_seq1, NLWBcomp22712_c0_seq1, NLWBcomp28099_c0_seq1, NLWBcomp28099_c0_seq1	CL872.Contig1_SBPH, CL872.Contig2_SBPH, Unigene6748_SBPH, Unigene20571_SBPH, Unigene28518_SBPH, Unigene29053_SBPH, Unigene31930_SBPH	comp78943_c0, comp81111_c0, comp73193_c0, comp77485_c0	CL1284.Contig1_WBPH, CL1284.Contig2_WBPH, Unigene5064_WBPH, CL1524.Contig2_WBPH, Unigene4071_WBPH, Unigene24223_WBPH	group20	-0.469039248	0.01980702	No	181.0097481	209.6684753	165.125328	193.5947848	199.3150884	153.2627936	301.6240409	221.9464986	159.059425	297.4719286	315.4419747	270.4564874	360.7396189	194.178382	193.5947848	654.0616233	594.7488061	275.4463495	264.0819452
rna30063	2.4.1.-:28|2.4.2.-:28|2.4.1.-:23|2.4.2.-:23	GT8(75-330)+GT49(339-684)	GT8_e155+GT49_e0	GT49+GT8	N	GT8+GT49	339-684	GT8+GT49	GT49:0, GT8:56	GT49:61|GT8:57|2.4.1.-:2|2.4.2.-:2, GT8:62|GT49:57|2.4.1.-:2|2.4.2.-:2	GT49_e0	GT49:112|GT8:101	2.4.1.-:23|2.4.2.-:23	NA	-	348	2.10E-183	NA	MSTRG.35363	+	comp80725_c0, comp80725_c0	NA	NLWBcomp21270_c0_seq1, NLWBcomp21415_c0_seq1	Unigene9353_SBPH	comp80725_c0	Unigene12846_WBPH	group3861	0.550809805	0.025438045	No	136.1647725	103.6248001	30.16095626	151.1571607	24.66440893	43.40185306	71.29295512	79.99485109	112.0990233	44.39879531	72.17740099	93.98842468	55.4984029	171.670203	151.1571607	189.0073867	352.0672917	41.36064858	80.24589494
rna30063	2.4.1.-:28|2.4.2.-:28|2.4.1.-:23|2.4.2.-:23	GT8(75-330)+GT49(339-684)	GT8_e155+GT49_e0	GT49+GT8	N	GT8+GT49	339-684	GT8+GT49	GT49:0, GT8:56	GT49:61|GT8:57|2.4.1.-:2|2.4.2.-:2, GT8:62|GT49:57|2.4.1.-:2|2.4.2.-:2	GT8_e155	GT8:118|GT49:101	2.4.1.-:28|2.4.2.-:28	NA	-	256	4.80E-134	NA	MSTRG.35363	+	comp80725_c0, comp80725_c0	NA	NLWBcomp21270_c0_seq1, NLWBcomp21415_c0_seq1	Unigene9353_SBPH	comp80725_c0	Unigene12846_WBPH	group3861	0.550809805	0.025438045	No	136.1647725	103.6248001	30.16095626	151.1571607	24.66440893	43.40185306	71.29295512	79.99485109	112.0990233	44.39879531	72.17740099	93.98842468	55.4984029	171.670203	151.1571607	189.0073867	352.0672917	41.36064858	80.24589494
rna30216	-	-	CBM14_e55	-	N	-	-	CBM14_e55	CBM14:28	CBM14:26	CBM14_e55	CBM14:43	-	NA	chitin	52	2.00E-19	NA	MSTRG.35543	NA	NA	NA	NA	NA	NA	NA	NA	NA	NA	NA	0	0	0	0	0	0	0	0	0	0	0	0	0	0	0	0	0	0	0
rna30291	-	-	-	CBM50	N	-	-	CBM50	NA	NA	NA	NA	NA	NA	NA	NA	NA	NA	MSTRG.35597	+	comp81271_c0, comp81271_c0, comp81271_c0, comp81271_c0	NA	NLWBcomp35194_c0_seq1, NLWBcomp35194_c0_seq2, NLWBcomp146269_c0_seq1, NLWBcomp21883_c0_seq1	CL490.Contig1_SBPH, CL490.Contig2_SBPH, Unigene9866_SBPH, Unigene25334_SBPH	comp77392_c0, comp81271_c0	CL1970.Contig1_WBPH, Unigene29855_WBPH	group160	0.60844296	0.152012405	No	386.5893882	281.8717457	72.50144131	1654.908566	100.6574527	105.1138629	153.5540572	167.8323346	252.9802284	147.9959844	205.8392547	268.5383562	235.8682123	1600.203418	1654.908566	167.5212221	199.899477	4.986013602	538.3770042
rna30429	-	-	-	GT57	N	-	-	GT57	NA	NA	NA	NA	NA	NA	NA	NA	NA	NA	MSTRG.35761	NA	comp23475_c0	NLSGcomp2699_c0_seq1	NLWBcomp39903_c0_seq1	NA	NA	NA	NA	-0.884137186	2.20E-06	No	313.2274258	478.3966128	466.6280655	646.5833544	530.6180948	407.5705264	244.0412695	260.3753977	227.22775	446.9478728	550.6868372	270.4564874	240.4930792	646.471303	646.5833544	466.7861015	460.3139191	339.9233544	503.3606137
rna30476	3.2.1.14:3|3.2.1.14:3|3.2.1.14:26	GH18(55-401)+GH18(489-831)	GH18_e334+GH18_e334+CBM14_e15	CBM14+GH18	N	GH18+GH18	489-831	GH18+GH18	CBM14:37, GH18:128	CBM14:28|GH18:27|3.2.1.14:2, GH18:34|CBM14:27|3.2.1.14:2	CBM14_e15	CBM14:123|GH18:121|AA15:5	3.2.1.14:26	NA	chitin	51	2.70E-20	NA	MSTRG.35809	+	comp80959_c0, comp80959_c0	NA	NLWBcomp20639_c0_seq1, NLWBcomp31222_c0_seq1	Unigene3998_SBPH	comp80959_c0	Unigene5253_WBPH	group3196	0.498790005	0.711388724	No	130.4282224	79.67411372	8.767769693	1315.910685	9.999084701	4.747077679	71.29295512	93.32732627	287.8218167	159.8356631	189.7998322	245.5207828	164.1827753	1485.61803	1315.910685	37.61395472	19.88418834	3.674548127	218.8524407
rna30476	3.2.1.14:3|3.2.1.14:3|3.2.1.14:26	GH18(55-401)+GH18(489-831)	GH18_e334+GH18_e334+CBM14_e15	CBM14+GH18	N	GH18+GH18	489-831	GH18+GH18	CBM14:37, GH18:128	CBM14:28|GH18:27|3.2.1.14:2, GH18:34|CBM14:27|3.2.1.14:2	GH18_e334	GH18:74|CBM14:42	3.2.1.14:3	NA	chitin	347	2.30E-163	NA	MSTRG.35809	+	comp80959_c0, comp80959_c0	NA	NLWBcomp20639_c0_seq1, NLWBcomp31222_c0_seq1	Unigene3998_SBPH	comp80959_c0	Unigene5253_WBPH	group3196	0.498790005	0.711388724	No	130.4282224	79.67411372	8.767769693	1315.910685	9.999084701	4.747077679	71.29295512	93.32732627	287.8218167	159.8356631	189.7998322	245.5207828	164.1827753	1485.61803	1315.910685	37.61395472	19.88418834	3.674548127	218.8524407
rna30476	3.2.1.14:3|3.2.1.14:3|3.2.1.14:26	GH18(55-401)+GH18(489-831)	GH18_e334+GH18_e334+CBM14_e15	CBM14+GH18	N	GH18+GH18	489-831	GH18+GH18	CBM14:37, GH18:128	CBM14:28|GH18:27|3.2.1.14:2, GH18:34|CBM14:27|3.2.1.14:2	GH18_e334	GH18:74|CBM14:42	3.2.1.14:3	NA	chitin	347	8.90E-170	NA	MSTRG.35809	+	comp80959_c0, comp80959_c0	NA	NLWBcomp20639_c0_seq1, NLWBcomp31222_c0_seq1	Unigene3998_SBPH	comp80959_c0	Unigene5253_WBPH	group3196	0.498790005	0.711388724	No	130.4282224	79.67411372	8.767769693	1315.910685	9.999084701	4.747077679	71.29295512	93.32732627	287.8218167	159.8356631	189.7998322	245.5207828	164.1827753	1485.61803	1315.910685	37.61395472	19.88418834	3.674548127	218.8524407
rna30522	-	-	-	CBM50	N	-	-	CBM50	NA	NA	NA	NA	NA	NA	NA	NA	NA	NA	MSTRG.35851	+	comp80271_c0	NA	NA	CL280.Contig1_SBPH, CL280.Contig2_SBPH	comp80271_c0	Unigene1131_WBPH	group924	-0.534390015	0.660940071	No	302.0680194	296.7711504	202.7378035	164.7169181	193.9822432	185.1360295	161.7801674	95.68011601	84.83169334	171.6753419	291.382841	328.0004208	159.5579083	107.3457721	164.7169181	22.20378005	37.23072179	194.9547279	428.9507838
rna3065	2.4.1.-:6|2.4.1.-:6	-	GT31_e76+GT31_e76	GT31+2.4.1.-	N	-	-	GT31+2.4.1.	NA	NA	GT31_e76	GT31:37	2.4.1.-:6	NA	-	117	1.20E-16	NA	MSTRG.3411	NA	NA	NA	NA	NA	NA	NA	NA	0.13828414	0.759137659	No	133.7605045	99.72787555	68.26639248	269.5582842	63.32753644	53.57416237	0	35.29184607	98.46535834	88.79759062	85.54358636	0	90.18490471	271.5726559	269.5582842	304.8471704	211.3738164	192.9493012	93.37704138
rna3065	2.4.1.-:6|2.4.1.-:6	-	GT31_e76+GT31_e76	GT31+2.4.1.-	N	-	-	GT31+2.4.1.	NA	NA	GT31_e76	GT31:37	2.4.1.-:6	NA	-	117	3.80E-31	NA	MSTRG.3411	NA	NA	NA	NA	NA	NA	NA	NA	0.13828414	0.759137659	No	133.7605045	99.72787555	68.26639248	269.5582842	63.32753644	53.57416237	0	35.29184607	98.46535834	88.79759062	85.54358636	0	90.18490471	271.5726559	269.5582842	304.8471704	211.3738164	192.9493012	93.37704138
rna30773	-	-	-	CBM18	N	-	-	CBM18	NA	NA	NA	NA	NA	NA	NA	NA	NA	NA	MSTRG.36182	NA	NA	NA	NA	NA	NA	NA	NA	-0.568196426	0.894389212	No	5.787850274	27.7029041	0	14.70212809	3.333028234	46.11446888	0	10.97968544	24.23762667	7.399799218	0	0	4.624866908	13.72035631	14.70212809	23.47830484	6.580820983	65.45523888	2.918032543
rna30795	2.4.1.255:5	GT61(324-429)	GT61_e12	GT61	Y(1-20)	GT61	324-429	GT61	GT61:6	GT61:37|2.4.1.255:1	GT61_e12	GT61:109|GT49:1	2.4.1.255:5	NA	-	107	3.70E-47	NA	MSTRG.36200	NA	NA	NA	NA	NA	NA	NA	NA	0.783276148	0.280986135	No	72.00340371	54.52807782	75.66742255	167.3425061	120.6556221	91.5507838	65.80888165	86.26895706	109.06932	47.358715	24.05913366	59.4620646	64.74813672	190.127631	167.3425061	23.37130219	63.94040001	346.577336	52.52458578
rna30982	2.4.1.224:14|2.4.1.225:8	GT64(184-436)	GT64_e1	GT47+GT64	N	GT64	184-436	GT64	GT47:4, GT64:0	GT47:39|GT64:34|2.4.1.224:3|2.4.1.225:2, GT64:39|GT47:34|2.4.1.224:3|2.4.1.225:2	GT64_e1	GT64:96|GT47:84	2.4.1.224:14|2.4.1.225:8	NA	-	250	7.80E-116	NA	MSTRG.36466	+	comp76182_c0	NA	NLWBcomp24523_c0_seq1	Unigene24673_SBPH	comp76182_c0	Unigene23262_WBPH	group4761	1.352544401	0.339726419	No	69.96796787	30.04348007	32.16376748	48.44582028	5.999450821	16.95384885	0	46.27153151	51.50495667	17.75951812	48.11826733	0	85.56003781	112.6700534	48.44582028	91.15367906	111.1212011	82.63100548	59.81966713
rna31039	-	-	-	AA2	N	-	-	AA2	NA	NA	NA	NA	NA	NA	NA	NA	NA	NA	MSTRG.36568	+	comp71018_c0, comp793_c0	NA	NA	Unigene23125_SBPH, Unigene28748_SBPH	comp81316_c0, comp71018_c0	CL41.Contig1_WBPH, CL41.Contig2_WBPH	group408	0.566680821	0.394582483	No	100.3267361	62.98691971	211.71006	66.76099722	115.9893825	181.0671057	93.229249	148.2257535	129.5198175	113.956908	58.81121562	230.1757339	212.7438778	90.64482602	66.76099722	96.33832585	97.68416364	590.3242386	217.3934245
rna3116	3.2.1.4:38	GH9(27-449)	GH9_e27	GH9	Y(1-24)	GH9	27-449	GH9	GH9:28	GH9:182|3.2.1.4:25|CBM2:1	GH9_e27	GH9:272|CBM2:3|CBM3:1	3.2.1.4:38	NA	cellulose	423	2.50E-206	EG	MSTRG.3459	NA	comp67262_c0, comp67262_c0	NA	NLWBcomp106547_c0_seq1, NLWBcomp261595_c0_seq1	NA	NA	NA	NA	1.547638792	0.01289721	Up	104.5721048	31.20691605	7.660024581	273.5350317	15.33192988	8.816001403	30.16240409	51.76137423	103.0099133	35.51903625	21.38589659	9.59065558	20.81190109	295.1097267	273.5350317	43.37740692	46.62730163	46.73298389	83.16392748
rna31172	-	-	-	GT22	N	-	-	GT22	NA	NA	NA	NA	NA	NA	NA	NA	NA	NA	MSTRG.36698	NA	NA	NA	NA	NA	NA	NA	NA	-0.447712354	0.585688933	No	737.1284865	868.4630574	652.3282639	1279.88568	541.2837852	495.7305404	1960.556266	563.1010106	605.9406667	1339.363658	1029.196273	690.5272017	961.972317	1322.871868	1279.88568	1747.533715	2322.30535	680.7195958	1259.131042
rna31240	2.4.1.109:6	GT105(80-252)	GT105_e1	-	N	GT105	80-252	GT105	NA	NA	GT105_e1	GT105:26	2.4.1.109:6	NA	-	137	4.40E-40	NA	MSTRG.36801	NA	NA	NA	NA	NA	NA	NA	NA	-0.981374471	0.074574058	No	61.77610944	140.4551532	0	161.0936855	0	1.356307908	95.97128574	149.79428	285.5495392	124.3166269	168.4139356	93.98842468	178.057376	242.2295671	161.0936855	18.25482152	30.83974743	0.191620786	0
rna31355	3.2.1.28:16	GH37(53-561)	GH37_e10	GH37	Y(1-22)	GH37	53-561	GH37	GH37:3	GH37:100|3.2.1.28:9	GH37_e10	GH37:263	3.2.1.28:16	NA	trehalose	508	8.20E-239	NA	MSTRG.36965	NA	NA	NA	NA	NA	NA	NA	NA	-1.743291169	0.001984515	Down	688.3585489	1239.982433	427.5481855	327.760575	156.652327	40.01108329	0	0	0	4923.8264	5982.704571	2102.271703	4141.568317	310.6273867	327.760575	4.40134304	0	0	488.770451
rna31419	2.4.1.135:38	GT43(118-325)	GT43_e6	-	N	GT43	118-325	GT43	GT43:0	GT43:76|2.4.1.135:7	GT43_e6	GT43:137	2.4.1.135:38	NA	-	208	6.30E-95	NA	MSTRG.37030	NA	NA	NA	NA	NA	NA	NA	NA	-0.8818242	0.047777787	No	58.8760074	105.0013692	150.3039244	76.17141577	119.9890164	166.1477188	19.19425715	72.15221863	81.04456417	62.15831343	56.13797855	72.88898241	115.6216727	81.27321464	76.17141577	30.35701678	12.77524767	46.41346128	103.5901553
rna31565	-	-	-	CBM18	N	-	-	CBM18	NA	NA	NA	NA	NA	NA	NA	NA	NA	NA	MSTRG.37205	NA	NA	NA	NA	NA	NA	NA	NA	-0.788738574	0.807001544	No	7.464635345	13.66286463	13.53142819	5.878829325	7.332662114	4.747077679	0	9.411158952	7.574258334	5.919839375	0	40.28075344	0	11.87639112	5.878829325	7.862595104	6.210467102	10.07489523	13.13114644
rna3185	-	GT43(137-335)	GT43_e5	GT43	N	GT43	137-335	GT43	GT43:2	GT43:6	GT43_e5	GT43:27	-	NA	-	198	1.80E-104	NA	MSTRG.3536	+	comp74238_c0, comp74238_c0, comp80616_c0, comp80616_c0	NLSGcomp3647_c0_seq1, NLSGcomp3647_c0_seq2, NLSGcomp3647_c0_seq1, NLSGcomp3647_c0_seq2	NLWBcomp317872_c0_seq1, NLWBcomp317872_c0_seq1, NLWBcomp317872_c0_seq1, NLWBcomp317872_c0_seq1	Unigene11200_SBPH	comp74238_c0	Unigene23557_WBPH	group4079	0.580917165	0.351672765	No	498.6249212	255.551316	1095.298749	106.8736467	451.2920229	1099.965714	120.6496164	159.9897022	213.594085	639.3426525	449.1038284	765.3343153	504.110493	141.8227546	106.8736467	46.80581484	39.31646649	230.7997185	1114.688431
rna31878	-	-	-	CBM14	N	-	-	CBM14	NA	NA	NA	NA	NA	NA	NA	NA	NA	NA	MSTRG.37686	NA	comp71639_c0, comp13068_c0	NA	NA	NA	NA	NA	NA	2.97354558	0.223170551	No	12.87514011	0.818449171	0.730191424	42.5388833	1.333211294	1.356307908	10.96814694	30.58626659	105.2821908	13.31963859	5.346474148	5.754393348	20.81190109	50.07298916	42.5388833	27.68506086	60.73154583	18.87301123	7.295081358
rna32008	1.14.99.53:1	AA15(13-204)	AA15_e7	AA15	N	AA15	13-204	AA15	AA15:16	AA15:7	AA15_e7	AA15:15	1.14.99.53:1	NA	chitin	192	1.70E-108	NA	MSTRG.37857	+	comp75601_c0	NA	NA	NA	comp75601_c0	CL3111.Contig1_WBPH, CL3111.Contig2_WBPH	group2265	0.743417776	0.198014314	No	39.72828436	15.11755422	199.3512613	385.7392748	21.99798634	113.2517103	13.71018368	32.93905633	78.01486084	7.399799218	8.019711221	13.42691781	0	267.7194359	385.7392748	7.602319797	10.22019814	0	53.98360205
rna32321	-	AA3_2(61-621)	AA3_e31	AA3_2	Y(1-26)	AA3_2	61-621	AA3_2	NA	NA	AA3_e31	AA3_2:14	-	NA	-	559	4.10E-230	NA	MSTRG.38221	NA	NA	NA	NA	NA	NA	NA	NA	5.556892484	0.045155266	Up	37.3170926	3.39239947	0	0	0	0	0	6.274105968	26.50990417	4.439879531	0	0	0	0	0	4.628774206	15.28082173	0.531720041	0
rna32338	3.2.1.14:1	GH18(143-272)	GH18_e264	GH18	Y(1-23)	GH18	143-272	GH18	NA	NA	GH18_e264	GH18:97|CBM14:56|AA15:7	3.2.1.14:1	NA	chitin	351	5.20E-37	NA	MSTRG.38251	NA	NA	NA	NA	NA	NA	NA	NA	-0.923329252	1	No	2.17341468	2.148947599	5.956517044	1.04197916	5.999450821	14.91938699	19.19425715	3.92131623	2.2722775	5.919839375	8.019711221	11.5087867	0	4.796899565	1.04197916	7.829750962	8.40050956	1.793379036	0
rna32339	3.2.1.14:1|3.2.1.14:1	GH18(362-711)	CBM14_e88+GH18_e264	CBM14+GH18	N	GH18	362-711	GH18	CBM14:60, GH18:291	CBM14:28|GH18:27|3.2.1.14:3, GH18:59|CBM14:27|3.2.1.14:3|AA15:2	CBM14_e88	CBM14:72|GH18:68	3.2.1.14:1	NA	chitin	48	2.00E-18	NA	MSTRG.38253	+	comp78275_c0	NA	NA	Unigene7105_SBPH	comp78275_c0, comp79554_c0	Unigene23257_WBPH, Unigene27531_WBPH	group874	-0.011648083	1	No	24.34132683	23.73597474	30.84161988	32.89411787	41.99615575	57.6430861	16.45222041	14.90100167	23.48020084	20.71943781	26.73237074	80.56150687	9.249733817	27.63393935	32.89411787	38.28530017	61.23827829	62.60968862	20.4262278
rna32339	3.2.1.14:1|3.2.1.14:1	GH18(362-711)	CBM14_e88+GH18_e264	CBM14+GH18	N	GH18	362-711	GH18	CBM14:60, GH18:291	CBM14:28|GH18:27|3.2.1.14:3, GH18:59|CBM14:27|3.2.1.14:3|AA15:2	GH18_e264	GH18:97|CBM14:56|AA15:7	3.2.1.14:1	NA	chitin	351	6.20E-176	NA	MSTRG.38253	+	comp78275_c0	NA	NA	Unigene7105_SBPH	comp78275_c0, comp79554_c0	Unigene23257_WBPH, Unigene27531_WBPH	group874	-0.011648083	1	No	24.34132683	23.73597474	30.84161988	32.89411787	41.99615575	57.6430861	16.45222041	14.90100167	23.48020084	20.71943781	26.73237074	80.56150687	9.249733817	27.63393935	32.89411787	38.28530017	61.23827829	62.60968862	20.4262278
rna32383	-	-	GT7_e2	GT7	N	-	-	GT7	NA	NA	GT7_e2	GT7:11|GT31:2	-	NA	-	148	7.30E-80	NA	MSTRG.38327	+	comp79788_c0	NLSGcomp21819_c0_seq1	NA	Unigene29670_SBPH	comp79788_c0	Unigene8256_WBPH	group5035	0.194333824	0.947234871	No	80.70209872	74.3431939	1.2594062	104.6662702	0	0	41.13055103	73.72074512	94.67822918	19.23947797	16.03942244	28.77196674	32.37406836	124.0002166	104.6662702	0	11.03176859	1.532966285	24.80327662
rna32412	-	-	-	CBM14+GH18	N	-	-	CBM14+GH18	NA	NA	NA	NA	NA	NA	NA	NA	NA	NA	gene27387	+	comp71024_c0, comp1136382_c0	NLSGcomp27426_c0_seq1, NLSGcomp27426_c0_seq1	NA	NA	comp71024_c0	Unigene25592_WBPH	group7078	0.458752162	0.969687676	No	6.821562438	7.178245411	3.711518903	3.884802212	7.999267761	0.678153954	8.226110206	1.568526492	3.029703334	2.959919687	0	15.34504893	6.937300363	10.84795423	3.884802212	12.46947322	1.607100497	9.965005843	7.295081358
rna32586	-	-	-	GT1	N	-	-	GT1	NA	NA	NA	NA	NA	NA	NA	NA	NA	NA	MSTRG.38569	+	comp75167_c0, comp75167_c0	NLSGcomp7473_c0_seq1, NLSGcomp8160_c0_seq1	NA	Unigene8766_SBPH	comp75167_c0	CL835.Contig1_WBPH, CL835.Contig2_WBPH	group1270	-0.292791699	0.573673303	No	249.9065031	291.1614771	194.8604446	65.01980809	107.9901148	226.5034207	87.74517553	151.3628065	224.9554725	364.0701215	417.0249835	836.3051666	619.7321657	72.95837501	65.01980809	161.2675856	203.266097	222.6930979	420.1966862
rna32643	-	CBM47(11-137)	CBM47_e38	CBM47	N	CBM47	11-137	CBM47	CBM47:4	CBM47:7	CBM47_e38	CBM47:69	-	NA	fucose	127	8.60E-72	NA	MSTRG.38644	+	comp77923_c0	NA	NA	Unigene10944_SBPH	comp77923_c0	CL1666.Contig1_WBPH	group4058	0.486214508	0.836419698	No	11.9349425	10.95340811	8.390428255	40.1652822	7.332662114	4.747077679	0	16.46952817	37.11386584	16.27955828	24.05913366	30.69009786	69.37300363	53.72111133	40.1652822	4.628774206	4.826648295	3.047331311	5.836065086
rna32644	-	CBM47(52-178)	CBM47_e38	CBM47	N	CBM47	52-178	CBM47	CBM47:4	CBM47:7	CBM47_e38	CBM47:69	-	NA	fucose	127	6.10E-72	NA	MSTRG.38648	NA	NA	NA	NA	NA	NA	NA	NA	0.841922527	0.553201368	No	32.87304542	16.98656326	8.566853248	61.13890408	5.999450821	11.52861722	5.484073471	21.95937089	41.65842084	7.399799218	18.71265952	34.52636009	39.31136872	64.87368297	61.13890408	3.01733778	15.7982478	8.082707626	10.2131139
rna32654	-	GT92(119-244)	GT92_e11	-	N	GT92	119-244	GT92	NA	NA	GT92_e11	GT92:9	-	NA	-	248	6.30E-37	NA	gene27609	NA	NA	NA	NA	NA	NA	NA	NA	-0.21197234	1	No	45.12198385	29.29693116	0	9.763014041	0	0	32.90444082	4.705579476	11.3613875	8.879759062	10.6929483	26.85383562	0	4.318456079	9.763014041	0	0	0	124.0163831
rna32658	2.4.1.224:11|2.4.1.225:11|2.4.1.224:10|2.4.1.225:10	GT64(200-445)	GT47_e3+GT64_e10	GT47+GT64	N	GT64	200-445	GT64	GT64:2, GT47:11	GT47:18|GT64:18|2.4.1.224:2|2.4.1.225:2, GT47:19|GT64:18|2.4.1.224:2|2.4.1.225:2	GT47_e3	GT47:54|GT64:50	2.4.1.224:11|2.4.1.225:11	NA	-	276	5.20E-41	NA	MSTRG.38661	+	comp77365_c0, comp77365_c1	NLSGcomp20629_c0_seq1, NLSGcomp20629_c0_seq1	NLWBcomp8208_c0_seq1, NLWBcomp8208_c0_seq1	Unigene2720_SBPH	comp77365_c0	CL1749.Contig2_WBPH	group3029	-0.767354028	0.023604255	No	109.5622008	201.862422	126.0888156	192.2481127	81.3258889	128.8492513	112.4235062	80.77911434	135.5792242	122.836667	139.0083278	184.1405871	210.4314443	157.9117008	192.2481127	187.8946048	127.9516627	109.2763019	126.9344156
rna32658	2.4.1.224:11|2.4.1.225:11|2.4.1.224:10|2.4.1.225:10	GT64(200-445)	GT47_e3+GT64_e10	GT47+GT64	N	GT64	200-445	GT64	GT64:2, GT47:11	GT47:18|GT64:18|2.4.1.224:2|2.4.1.225:2, GT47:19|GT64:18|2.4.1.224:2|2.4.1.225:2	GT64_e10	GT64:51|GT47:50|GT8:1	2.4.1.224:10|2.4.1.225:10	NA	-	246	2.20E-139	NA	MSTRG.38661	+	comp77365_c0, comp77365_c1	NLSGcomp20629_c0_seq1, NLSGcomp20629_c0_seq1	NLWBcomp8208_c0_seq1, NLWBcomp8208_c0_seq1	Unigene2720_SBPH	comp77365_c0	CL1749.Contig2_WBPH	group3029	-0.767354028	0.023604255	No	109.5622008	201.862422	126.0888156	192.2481127	81.3258889	128.8492513	112.4235062	80.77911434	135.5792242	122.836667	139.0083278	184.1405871	210.4314443	157.9117008	192.2481127	187.8946048	127.9516627	109.2763019	126.9344156
rna32679	-	-	-	GH130	N	-	-	GH130	NA	NA	NA	NA	NA	NA	NA	NA	NA	NA	MSTRG.38678	+	comp72267_c0	NLSGcomp778_c0_seq1	NLWBcomp32093_c0_seq1	CL3270.Contig1_SBPH	comp72267_c0	Unigene23442_WBPH	group2682	0.271001468	0.267105532	No	5726.073239	4409.02038	29323.35751	4319.546739	23215.20825	22063.06074	3553.679609	2827.269002	3255.416232	5987.917527	6736.557426	4615.023465	6719.931618	4890.97297	4319.546739	4033.063103	4506.432419	1614.164284	7953.097696
rna32844	2.4.1.-:6	-	GT31_e76	-	N	-	-	GT31_e76	NA	NA	GT31_e76	GT31:37	2.4.1.-:6	NA	-	117	2.20E-27	NA	MSTRG.38890	NA	NA	NA	NA	NA	NA	NA	NA	2.381672953	0.05463245	No	59.62635643	14.31488316	0	3.952731276	0	0	172.7483143	8.626895706	7.574258334	66.59819296	147.0280391	70.97085129	0	4.37415142	3.952731276	0	0	0	56.90163459
rna32857	3.2.1.20:27|3.2.1.84:26	GH31(351-801)	GH31_e39	GH31	Y(1-30)	GH31	351-801	GH31	NA	NA	GH31_e39	GH31:687|GH18:1	3.2.1.20:27|3.2.1.84:26	NA	starch/starch	446	4.90E-218	NA	MSTRG.38903	+	comp79556_c0, comp79556_c0	NLSGcomp1939_c0_seq1, NLSGcomp1939_c0_seq1	NLWBcomp35791_c0_seq1, NLWBcomp35791_c0_seq2	Unigene5008_SBPH	comp79556_c0	CL3524.Contig1_WBPH, CL3524.Contig2_WBPH	group1598	-0.272551624	0.662761468	No	959.6324412	1223.963536	2068.168675	1368.3055	1794.502401	1746.924586	1058.42618	741.1287674	674.1089917	945.6943401	935.6329758	1064.562769	920.3485148	1299.363773	1368.3055	773.6264489	724.7929146	874.1099796	942.5245114
rna32949	-	-	CBM47_e24	CBM47	N	-	-	CBM47	CBM47:16	CBM47:6	CBM47_e24	CBM47:12	-	NA	fucose	127	3.50E-26	NA	MSTRG.39039	+	comp79415_c1	NA	NLWBcomp31279_c0_seq1	Unigene23199_SBPH	comp79415_c1	NA	group9247	1.47075204	2.92E-04	Up	218.5746159	69.76901273	11.48120858	1627.070638	13.99871858	16.95384885	194.6846082	151.3628065	359.7772709	96.19738984	122.9689054	42.19888455	138.7460073	1223.493953	1627.070638	392.7366622	550.9586505	18.34986349	49.60655323
rna33278	-	GT92(247-511)	GT92_e4	GT92	N	GT92	247-511	GT92	GT92:1	GT92:17	GT92_e4	GT92:28	-	NA	-	253	7.00E-108	NA	gene28185	NA	NA	NA	NA	NA	NA	NA	NA	1.974265775	1	No	0.969953854	2.713919576	0.961312738	1.949335182	1.333211294	2.034461862	0	2.352789738	3.787129167	2.959919687	0	5.754393348	0	0	1.949335182	0	0	0.766483142	0
rna33317	-	-	-	GH20	N	-	-	GH20	NA	NA	NA	NA	NA	NA	NA	NA	NA	NA	MSTRG.39485	NA	comp27019_c0, comp56017_c0, comp56017_c1, comp63636_c0, comp2161_c0	NA	NA	NA	NA	NA	NA	-1.678085234	0.115673372	No	26.19588804	42.29199914	19.44029602	19.56196853	16.66514117	35.94215957	41.13055103	54.89842722	27.26733	44.39879531	26.73237074	69.05272017	39.31136872	22.78053993	19.56196853	106.870399	113.466371	250.858728	70.03278104
rna33401	-	-	-	GT2	N	-	-	GT2	NA	NA	NA	NA	NA	NA	NA	NA	NA	NA	MSTRG.39579	+	comp60004_c0	NLSGcomp1419_c0_seq1	NLWBcomp39632_c0_seq1	Unigene5104_SBPH	comp60004_c0	Unigene24849_WBPH	group3338	0.373656686	0.02477577	No	1974.001673	1409.26872	2121.28483	1750.398887	2159.13569	1599.087024	1883.779237	1138.750233	1317.92095	1968.346592	1828.494158	1580.54004	1833.759729	1970.772034	1750.398887	2023.383095	2180.712187	949.7901114	2349.016197
rna33424	3.2.1.52:33	GH20(186-506)	GH20_e95	GH20	Y(1-22)	GH20	186-506	GH20	GH20:12	GH20:72|3.2.1.52:14	GH20_e95	GH20:137	3.2.1.52:33	NA	host glycan	324	7.10E-151	NA	MSTRG.39599	NA	NA	NA	NA	NA	NA	NA	NA	0.511575981	0.308526974	No	504.1253062	324.3203409	1650.745631	908.8714492	1141.228867	954.1626134	340.0125552	209.3982867	309.02974	242.7134144	336.8278713	402.8075344	561.9213294	614.5695572	908.8714492	723.0055299	615.9833782	211.4480086	531.0819229
rna33645	3.2.1.49:22|3.2.1.22:11	GH27(222-416)	GH27_e34	-	N	GH27	222-416	GH27	NA	NA	GH27_e34	GH27:105|CBM35:1	3.2.1.49:22|3.2.1.22:11	NA	host glycan/alpha-galactan	246	1.20E-76	NA	MSTRG.39849	NA	NA	NA	NA	NA	NA	NA	NA	-0.870123747	0.254984371	No	1812.145997	2374.561177	0	257.7571652	0	0	3567.389793	136.4618048	301.4554817	4573.075917	5950.625726	3381.665157	4141.568317	214.0983272	257.7571652	2.800854662	0	28.16416432	4451.458645
rna33650	-	GH30_1(87-535)	GH30_e23	GH30_1	Y(1-20)	GH30_1	87-535	GH30_1	NA	NA	GH30_e23	GH30_1:34|GH30:4|GH30_3:1	-	NA	-	417	8.70E-132	NA	MSTRG.39857	NA	NA	NA	NA	NA	NA	NA	NA	NA	NA	NA	1.19847835	0	2290.365654	0	2815.075646	950.7718436	0	0	0	0	0	0	16.18703418	0	0	4.801465135	6.657030481	0	0
rna336	-	-	-	GH26	N	-	-	GH26	NA	NA	NA	NA	NA	NA	NA	NA	NA	NA	MSTRG.323	NA	NA	NA	NA	NA	NA	NA	NA	1.943253995	0.822744531	No	573.6482717	506.9029261	10.1858841	85.55421298	4.666239527	20.34461862	219.3629388	0	6.059406667	341.8707239	267.3237074	7.672524464	386.1763869	296.5531141	85.55421298	303.2442042	224.4806361	1790.621822	1391.901523
rna33982	3.2.1.114:68|3.2.1.24:1	GH38(450-762)	GH38_e37	GH38	N	GH38	450-762	GH38	NA	NA	GH38_e37	GH38:231	3.2.1.114:68|3.2.1.24:1	NA	host glycan/host glycan	326	3.10E-120	NA	MSTRG.40276	NA	NA	NA	NA	NA	NA	NA	NA	0.783481716	1	No	10.01865046	1.553683024	2.506809024	1.159099327	0	0	5.484073471	3.137052984	6.816832501	4.439879531	0	5.754393348	4.624866908	2.517103835	1.159099327	1.600488378	0	84.49282488	16.04917899
rna34041	-	-	-	GH5_12	N	-	-	GH5_12	NA	NA	NA	NA	NA	NA	NA	NA	NA	NA	MSTRG.40351	+	comp78943_c0	NLSGcomp15791_c0_seq1	NLWBcomp21424_c0_seq1	CL872.Contig1_SBPH, CL872.Contig2_SBPH, Unigene6748_SBPH, Unigene20571_SBPH, Unigene28518_SBPH, Unigene29053_SBPH, Unigene31930_SBPH	comp78943_c0, comp81111_c0, comp73193_c0, comp77485_c0	CL1284.Contig1_WBPH, CL1284.Contig2_WBPH, Unigene5064_WBPH, CL1524.Contig2_WBPH, Unigene4071_WBPH, Unigene24223_WBPH	group20	-0.405196728	0.325435464	No	58.49432019	115.3779968	106.0330097	140.1710165	87.32533973	120.0332499	85.0031388	135.6775416	137.0940758	110.9969883	133.6618537	197.5675049	182.6822429	168.52134	140.1710165	223.4751049	175.3517529	303.1779112	61.27868341
rna3407	2.4.2.-:5	GT110(152-329)	GT110_e0	GT110	N	GT110	152-329	GT110	NA	NA	GT110_e0	GT110:73|GT0:1	2.4.2.-:5	NA	-	178	1.00E-70	NA	MSTRG.3791	NA	comp67664_c1, comp72224_c0, comp67664_c0	NA	NA	NA	NA	NA	NA	0.628986656	0.779959546	No	49.72484852	66.22546723	55.63012224	45.04262561	40.66294445	50.1833926	21.93629388	125.4821194	183.2970517	44.39879531	16.03942244	90.15216245	34.68650181	56.49096451	45.04262561	18.33145785	6.144951213	23.6463893	33.55737425
rna34200	2.4.1.109:6	GT105(295-431)	GT105_e1	-	N	GT105	295-431	GT105	GT105:0	GT105:6	GT105_e1	GT105:26	2.4.1.109:6	NA	-	137	4.70E-44	NA	MSTRG.40598	NA	NA	NA	NA	NA	NA	NA	NA	-2.689005217	0.258202288	No	4.907941596	19.46152013	1.235126996	2.991314341	1.333211294	0.678153954	10.96814694	1.568526492	3.029703334	2.959919687	0	7.672524464	0	7.857764446	2.991314341	0.400122095	0	0.766051978	7.295081358
rna34410	-	-	-	AA2	N	-	-	AA2	NA	NA	NA	NA	NA	NA	NA	NA	NA	NA	MSTRG.40877	NA	comp55276_c1	NLSGcomp15583_c0_seq1	NA	NA	NA	NA	NA	-0.670064659	0.32548214	No	38.25971969	85.76398249	111.7158645	51.21789017	45.99578963	174.2855662	389.3692164	378.0148846	315.0891467	257.5130128	382.2729016	295.3921919	406.9882879	80.54730905	51.21789017	460.9082132	566.2889477	691.492706	77.32786239
rna34575	-	-	-	CBM18	N	-	-	CBM18	NA	NA	NA	NA	NA	NA	NA	NA	NA	NA	MSTRG.41126	NA	comp411850_c0, comp53379_c0, comp590009_c0, comp865083_c0, comp1058747_c0, comp783389_c0, comp987404_c0, comp1094700_c0, comp1058226_c0	NLSGcomp28197_c0_seq1, NLSGcomp28197_c0_seq1, NLSGcomp28197_c0_seq1, NLSGcomp28197_c0_seq1, NLSGcomp28197_c0_seq1, NLSGcomp28197_c0_seq1, NLSGcomp28197_c0_seq1, NLSGcomp28197_c0_seq1, NLSGcomp28197_c0_seq1	NLWBcomp285934_c0_seq1, NLWBcomp285934_c0_seq1, NLWBcomp285934_c0_seq1, NLWBcomp285934_c0_seq1, NLWBcomp285934_c0_seq1, NLWBcomp285934_c0_seq1, NLWBcomp285934_c0_seq1, NLWBcomp285934_c0_seq1, NLWBcomp285934_c0_seq1	NA	NA	NA	NA	-0.109720073	0.757387475	No	240.0056434	233.6196573	158.7074744	94.75711108	217.9800465	257.6985026	290.655894	79.21058784	141.6386308	66.59819296	45.44503025	264.702094	20.81190109	91.79810308	94.75711108	138.3511458	189.6578916	90.9106852	376.4261981
rna34743	-	-	-	CBM14+GH18	N	-	-	CBM14+GH18	NA	NA	NA	NA	NA	NA	NA	NA	NA	NA	MSTRG.41335	NA	NA	NA	NA	NA	NA	NA	NA	-1.492926477	1	No	1.006735315	3.221505779	3.827321911	7.001988205	0.666605647	14.91938699	2.742036735	1.568526492	0.757425833	1.479959844	2.673237074	1.918131116	0	3.114568481	7.001988205	1.211314331	3.655417568	1.103934046	1.459016272
rna34837	-	GH30_1(87-554)	GH30_e23	GH30_1	Y(1-20)	GH30_1	87-554	GH30_1	NA	NA	GH30_e23	GH30_1:34|GH30:4|GH30_3:1	-	NA	-	417	7.50E-132	NA	MSTRG.41461	NA	NA	NA	NA	NA	NA	NA	NA	0.98561697	0.844014166	No	9.571157309	8.057911594	4211.772809	2.142518403	2541.100725	2309.114214	0	40.78168879	14.39109083	8.879759062	0	0	23.12433454	5.667826416	2.142518403	54.98342549	33.03513669	0.142353772	0
rna34841	-	GT1(188-466)	GT1_e378	GT1	N	GT1	188-466	GT1	NA	NA	GT1_e378	GT1:11	-	NA	-	199	7.10E-98	NA	MSTRG.41463	NA	NA	NA	NA	NA	NA	NA	NA	-1.847618234	1	No	2.3969567	2.046122928	5.956517044	6.289050395	97.32442443	2.712615816	32.90444082	7.84263246	6.059406667	0	0	0	23.12433454	10.1524078	6.289050395	141.2918472	168.8150606	17.03839129	0
rna35001	3.2.1.51:1	GH29(16-363)	GH29_e84	GH29	Y(1-20)	GH29	16-363	GH29	GH29:25	GH29:57|3.2.1.51:6	GH29_e84	GH29:27	3.2.1.51:1	NA	host glycan	336	6.70E-176	NA	MSTRG.41719	+	comp75552_c0, comp75552_c0	NLSGcomp8439_c0_seq1, NLSGcomp20449_c0_seq1	NLWBcomp31762_c0_seq1, NLWBcomp31762_c0_seq1	CL1393.Contig3_SBPH, Unigene4935_SBPH	comp70908_c0, comp75552_c0	Unigene1737_WBPH, Unigene3063_WBPH	group334	0.196497873	0.820737382	No	399.4279353	209.334627	58.91868423	177.5251473	3.333028234	177.676336	10.96814694	59.60400669	72.71288001	476.5470697	481.1826733	276.2108807	642.8565003	154.4934138	177.5251473	0.800244189	0	48.3564627	1088.426139
rna35064	-	-	-	GH31	N	-	-	GH31	NA	NA	NA	NA	NA	NA	NA	NA	NA	NA	MSTRG.41813	+	comp77740_c0	NA	NA	Unigene1666_SBPH	comp77740_c0	Unigene5975_WBPH	group2919	-2.289908545	0.134940489	No	3.63494924	21.51273793	82.26133371	22.57719113	23.33119764	58.99939401	0	5.489842722	9.089110001	0	26.73237074	7.672524464	20.81190109	50.33764214	22.57719113	5.601709324	6.205120298	8.030988333	7.295081358
rna35069	2.4.1.15:96	GT20(23-505)	GT20_e1	GT20	N	GT20	23-505	GT20	GT20:0	GT20:1904|2.4.1.15:11	GT20_e1	GT20:8450	2.4.1.15:96	NA	-	473	6.80E-166	NA	MSTRG.41825	NA	NA	NA	NA	NA	NA	NA	NA	-0.008183278	1	No	0	0	0	109.7953205	0	0	0	0	13.633665	0	32.07884489	0	0	1.238276461	109.7953205	0	0	9.039240705	0
rna3513	3.2.1.1:1	GH13(254-602)	GH13_e231	GH0	N	GH13	254-602	GH13	NA	NA	GH13_e231	GH13_36:50|GH13:1	3.2.1.1:1	NA	sucrose/starch	317	1.20E-22	NA	MSTRG.3907	+	comp81173_c0, comp81173_c0, comp81173_c0	NA	NLWBcomp35445_c0_seq4, NLWBcomp35445_c0_seq1, NLWBcomp35445_c0_seq3	Unigene1099_SBPH	comp81173_c0	Unigene16759_WBPH	group2874	0.010794793	1	No	384.8084048	461.1195681	28.3774436	740.4995071	31.3304654	23.73538839	318.0762613	649.3699677	853.6189142	196.8346592	229.8983883	360.6086498	263.6174138	1001.946404	740.4995071	270.3550783	177.9121493	9.869099635	132.7704807
rna35159	-	-	-	GT22	N	-	-	GT22	NA	NA	NA	NA	NA	NA	NA	NA	NA	NA	MSTRG.41918	NA	NA	NA	NA	NA	NA	NA	NA	0.673293762	0.511606865	No	48.77692198	35.90015316	178.0765931	70.88088759	37.32991622	31.87323584	263.2355266	61.95679643	23.48020084	116.9168276	96.23653466	69.05272017	187.3071098	63.51496315	70.88088759	158.2333074	145.0896007	70.67414582	100.6721227
rna35242	-|-|-	-	CBM14_e86+CBM14_e86+CBM14_e86	-	Y(1-25)	-	-	CBM14_e86+CBM14_e86+CBM14_e86	NA	NA	CBM14_e86	CBM14:9	-	NA	chitin	52	2.10E-21	NA	MSTRG.42032	NA	NA	NA	NA	NA	NA	NA	NA	NA	NA	NA	0.727465391	0	2.890076127	0	0.666605647	0	5.484073471	6.274105968	15.14851667	1.479959844	0	0	0	0	0	1.405901355	2.048317071	17.9794701	0
rna35242	-|-|-	-	CBM14_e86+CBM14_e86+CBM14_e86	-	Y(1-25)	-	-	CBM14_e86+CBM14_e86+CBM14_e86	NA	NA	CBM14_e86	CBM14:9	-	NA	chitin	52	2.40E-21	NA	MSTRG.42032	NA	NA	NA	NA	NA	NA	NA	NA	NA	NA	NA	0.727465391	0	2.890076127	0	0.666605647	0	5.484073471	6.274105968	15.14851667	1.479959844	0	0	0	0	0	1.405901355	2.048317071	17.9794701	0
rna35242	-|-|-	-	CBM14_e86+CBM14_e86+CBM14_e86	-	Y(1-25)	-	-	CBM14_e86+CBM14_e86+CBM14_e86	NA	NA	CBM14_e86	CBM14:9	-	NA	chitin	52	8.20E-21	NA	MSTRG.42032	NA	NA	NA	NA	NA	NA	NA	NA	NA	NA	NA	0.727465391	0	2.890076127	0	0.666605647	0	5.484073471	6.274105968	15.14851667	1.479959844	0	0	0	0	0	1.405901355	2.048317071	17.9794701	0
rna35439	-	-	-	CBM14	N	-	-	CBM14	CBM14:59, CE0:19	CBM14:9|CE0:7, CBM14:8|CE0:8	NA	NA	NA	NA	NA	NA	NA	NA	MSTRG.42263	NA	NA	NA	NA	NA	NA	NA	NA	0.998142493	0.479324363	No	17.94606136	9.130469774	5.384821572	250.9072212	0	2.034461862	13.71018368	13.33247518	55.29208584	19.23947797	21.38589659	23.01757339	18.49946763	181.6703724	250.9072212	98.71716232	76.50840641	0.284707544	35.01639052
rna35510	-	GT54(210-492)	GT54_e5	GT54	N	GT54	210-492	GT54	CBM94:2	NA	GT54_e5	GT54:19	-	NA	-	273	1.70E-134	NA	MSTRG.42331	NA	comp42479_c0, comp7078_c0	NA	NA	NA	NA	NA	NA	-0.106526681	1	No	23.80644443	16.57733868	2.403281844	11.26384151	15.99853552	0	8.226110206	12.54821194	26.50990417	13.31963859	21.38589659	7.672524464	16.18703418	5.59868158	11.26384151	2.000610473	7.899123902	16.42448107	51.06556951
rna35578	-	-	-	GT18	N	-	-	GT18	NA	NA	NA	NA	NA	NA	NA	NA	NA	NA	MSTRG.42436	NA	NA	NA	NA	NA	NA	NA	NA	-0.323246816	1	No	46.07280807	86.0095227	56.64913443	0	47.99560657	70.52801123	260.4934899	162.3424919	173.4505158	207.1943781	0	111.2516047	0	0	0	421.5373872	316.9770668	238.4391844	0
rna355	-	-	-	GH16_20	N	-	-	GH16_20	NA	NA	NA	NA	NA	NA	NA	NA	NA	NA	MSTRG.336	+	comp80445_c0, comp80445_c0, comp80445_c0, comp80445_c0	NLSGcomp7099_c1_seq1, NLSGcomp14061_c0_seq1, NLSGcomp7099_c1_seq1, NLSGcomp14061_c0_seq1	NLWBcomp32910_c0_seq1, NLWBcomp32910_c0_seq1, NLWBcomp32910_c0_seq2, NLWBcomp32910_c0_seq2	CL2140.Contig1_SBPH, CL2140.Contig2_SBPH	comp80445_c0	Unigene30542_WBPH	group1006	0.088063593	0.810713446	No	169.8020031	130.2234515	212.2809065	205.5825395	145.320031	227.1815746	98.71332247	267.4337669	175.7227933	156.8757434	120.2956683	151.5323582	231.2433454	182.7940486	205.5825395	723.3728078	789.9205857	486.8311624	194.0491641
rna35630	2.4.1.224:14|2.4.1.225:9	GT47(91-286)	GT47_e8	GT47	N	GT47	91-286	GT47	GT47:4, GT64:0	GT47:39|GT64:34|2.4.1.224:3|2.4.1.225:2, GT64:39|GT47:34|2.4.1.224:3|2.4.1.225:2	GT47_e8	GT47:104|GT64:84	2.4.1.224:14|2.4.1.225:9	NA	-	268	2.30E-90	NA	MSTRG.42493	NA	NA	NA	NA	NA	NA	NA	NA	-1.706437195	0.072992859	No	14.18435935	47.54146078	28.46923985	37.76436835	21.3313807	37.29846748	8.226110206	168.6165979	34.84158834	22.19939765	29.40560781	67.13458906	27.74920145	63.03345067	37.76436835	81.78065778	109.6959621	59.1973748	17.50819526
rna35635	2.4.1.41:121|2.4.1.41:141	GT27(208-357)+CBM13(456-573)	GT27_e16+CBM13_e112	CBM13+GT27	N	GT27+CBM13	456-573	GT27+CBM13	GT27:11, CBM13:94	GT27:12|CBM13:8|2.4.1.41:1, CBM13:22|GT27:22|2.4.1.41:4	CBM13_e112	CBM13:335|GT27:329	2.4.1.41:141	NA	xylan	132	2.60E-42	NA	MSTRG.42500	+	comp78579_c0, comp78579_c0	NLSGcomp20830_c0_seq1, NLSGcomp8059_c0_seq1	NA	NA	comp78579_c0	Unigene28431_WBPH	group11629	-0.095072716	1	No	23.15073088	41.80911716	282.1294788	26.16464012	529.2848835	656.4530276	0	118.4237501	121.9455592	16.27955828	0	26.85383562	32.37406836	57.61205534	26.16464012	49.72709803	60.38257916	192.4456507	1.459016272
rna35635	2.4.1.41:121|2.4.1.41:141	GT27(208-357)+CBM13(456-573)	GT27_e16+CBM13_e112	CBM13+GT27	N	GT27+CBM13	456-573	GT27+CBM13	GT27:11, CBM13:94	GT27:12|CBM13:8|2.4.1.41:1, CBM13:22|GT27:22|2.4.1.41:4	GT27_e16	GT27:306|CBM13:264|GH1:1	2.4.1.41:121	NA	-	297	7.80E-66	NA	MSTRG.42500	+	comp78579_c0, comp78579_c0	NLSGcomp20830_c0_seq1, NLSGcomp8059_c0_seq1	NA	NA	comp78579_c0	Unigene28431_WBPH	group11629	-0.095072716	1	No	23.15073088	41.80911716	282.1294788	26.16464012	529.2848835	656.4530276	0	118.4237501	121.9455592	16.27955828	0	26.85383562	32.37406836	57.61205534	26.16464012	49.72709803	60.38257916	192.4456507	1.459016272
rna35742	-	-	-	CBM18+GH16_19	N	-	-	CBM18+GH16_19	NA	NA	NA	NA	NA	NA	NA	NA	NA	NA	MSTRG.42642	NA	NA	NA	NA	NA	NA	NA	NA	-0.163625378	0.702891853	No	77.02746996	99.31653862	540.3421382	188.5186478	315.3044709	431.9840688	46.6146245	101.954222	92.40595167	119.8767473	133.6618537	239.7663895	191.9319767	194.3807402	188.5186478	110.1589602	101.6604596	269.5204648	160.4917899
rna35757	-	-	-	GH20	N	-	-	GH20	NA	NA	NA	NA	NA	NA	NA	NA	NA	NA	MSTRG.42680	NA	comp62355_c0	NA	NA	NA	NA	NA	NA	2.197677478	0.716766881	No	4.84976927	0.818449171	96.18991098	16.91028298	36.66331057	75.95324286	0	12.54821194	9.089110001	1.479959844	0	0	0	8.630383001	16.91028298	4.801465135	21.56215153	4.956141507	0
rna3578	-	-	-	GH32	Y(1-25)	-	-	GH32	NA	NA	NA	NA	NA	NA	NA	NA	NA	NA	MSTRG.3992	+	comp78331_c0, comp78331_c0, comp78331_c0, comp78331_c0, comp78331_c0, comp78331_c0	NLSGcomp665_c0_seq1, NLSGcomp665_c0_seq2, NLSGcomp665_c0_seq3, NLSGcomp665_c0_seq4, NLSGcomp665_c0_seq5, NLSGcomp665_c0_seq6	NLWBcomp34369_c0_seq1, NLWBcomp34369_c0_seq1, NLWBcomp34369_c0_seq1, NLWBcomp34369_c0_seq1, NLWBcomp34369_c0_seq1, NLWBcomp34369_c0_seq1	Unigene2875_SBPH	comp78331_c0	Unigene31362_WBPH	group3046	-0.172921911	0.468122408	No	4630.085509	4587.213915	4227.191357	2040.989276	3995.634247	3564.377183	5643.111601	1122.280705	1180.826874	7242.923475	7391.500509	4054.929179	5575.277058	2077.647629	2040.989276	1307.435997	1238.154482	1521.215773	7902.032127
rna35860	-	-	-	GH32	N	-	-	GH32	NA	NA	NA	NA	NA	NA	NA	NA	NA	NA	MSTRG.42784	NA	NA	NA	NA	NA	NA	NA	NA	-0.319142739	0.417556876	No	318.6727646	444.2566601	211.6715978	170.2858643	192.6490319	206.158802	137.1018368	70.58369214	137.8515017	221.9939765	307.4222635	230.1757339	332.9904174	149.7269593	170.2858643	109.8439446	91.61007512	224.8140444	461.0491418
rna36046	2.4.1.-:5	GT7(186-429)	GT7_e18	-	N	GT7	186-429	GT7	NA	NA	GT7_e18	GT7:28|GT50:1	2.4.1.-:5	NA	-	237	2.00E-94	NA	MSTRG.43004	+	comp73681_c0	NA	NA	NA	comp73681_c0	CL1839.Contig1_WBPH, CL1839.Contig2_WBPH	group2212	-2.147626191	0.443581782	No	3.694883161	13.08211454	0.474518455	5.473724922	0	0	0	15.68526492	31.05445917	2.959919687	0	3.836262232	0	8.857334674	5.473724922	0	0	0	0
rna36057	-	-	-	GH130	N	-	-	GH130	NA	NA	NA	NA	NA	NA	NA	NA	NA	NA	MSTRG.43020	NA	NA	NA	NA	NA	NA	NA	NA	0.179267853	0.571268751	No	2584.392521	2007.839962	11792.38643	1453.617092	12206.216	9574.855678	1749.419437	996.7985856	1291.411046	2330.936754	2472.744293	1827.978954	2899.791552	1415.351317	1453.617092	1503.031454	1419.513523	388.0336055	2966.18008
rna36132	3.2.1.20:38|3.2.1.10:16|3.2.1.48:16	GH31(1-291)	GH31_e42	GH31	N	GH31	1-291	GH31	NA	NA	GH31_e42	GH31:128	3.2.1.20:38|3.2.1.10:16|3.2.1.48:16	NA	starch/sucrose	470	3.90E-131	NA	MSTRG.43103	NA	NA	NA	NA	NA	NA	NA	NA	0.176439356	0.808543222	No	321.2629417	306.1952245	243.7071661	356.2604003	145.9866366	209.5495718	350.9807021	324.6849838	347.6584575	208.674338	176.4336469	278.1290118	268.2422807	527.2019342	356.2604003	181.048737	219.3651902	281.3081119	119.6393343
rna36174	3.2.1.-:2|3.2.1.39:1	GH16_4(50-359)	GH16_e27	GH16_4	Y(1-27)	GH16_4	50-359	GH16_4	NA	NA	GH16_e27	GH16_4:182|GH16_3:14|CBM39:11|GH16:8|CBM0:1	3.2.1.-:2|3.2.1.39:1	NA	carrageenan/beta-glucan	325	4.80E-79	NA	MSTRG.43177	+	comp75906_c0	NLSGcomp1575_c0_seq3	NLWBcomp33217_c0_seq1	Unigene10135_SBPH	comp75906_c0	Unigene6995_WBPH	group3958	-0.509400794	0.376044759	No	180.6873029	274.7732416	7.988807613	1486.709058	29.9972541	0	0	28.23347686	103.7673392	205.7144183	253.957522	113.1697358	138.7460073	1141.292842	1486.709058	94.22575707	33.40014377	102.0746482	107.9672041
rna36200	2.4.1.16:18	-	GT2	GT2	N	-	-	GT2	GT2:245	GT2:169|2.4.1.16:13	GT2	GT2:178	2.4.1.16:18	NA	-	255	8.80E-23	NA	MSTRG.43198	NA	NA	NA	NA	NA	NA	NA	NA	2.059552643	0.010989534	Up	131.8082869	35.15662502	6.808649389	1921.639943	9.332479055	6.103385587	8.226110206	43.91874177	204.504975	34.0390764	24.05913366	15.34504893	27.74920145	1204.032615	1921.639943	26.88481667	27.20037028	23.26824248	37.93442306
rna36255	-	GT31(80-264)	GT31_e15	-	N	GT31	80-264	GT31	NA	NA	GT31_e15	GT31:10	-	NA	-	192	9.20E-62	NA	MSTRG.43250	NA	NA	NA	NA	NA	NA	NA	NA	NA	NA	NA	0.727465391	0.409224586	0.754470628	0	1.333211294	0.678153954	8.226110206	3.137052984	2.2722775	1.479959844	2.673237074	0	0	0	0	0	1.024158536	2.059389623	0
rna36275	-	-	-	AA2	N	-	-	AA2	NA	NA	NA	NA	NA	NA	NA	NA	NA	NA	MSTRG.43282	NA	comp69901_c0, comp69901_c0, comp69901_c0, comp69901_c0, comp69901_c0, comp69901_c0, comp69901_c0, comp69901_c0, comp69901_c0, comp69901_c0, comp77403_c3, comp77403_c3, comp77403_c3, comp77403_c3, comp77403_c3, comp77403_c3, comp77403_c3, comp77403_c3, comp77403_c3, comp77403_c3, comp75811_c0, comp75811_c0, comp75811_c0, comp75811_c0, comp75811_c0, comp75811_c0, comp75811_c0, comp75811_c0, comp758…	NLSGcomp16345_c0_seq1, NLSGcomp8255_c0_seq1, NLSGcomp8255_c0_seq2, NLSGcomp9632_c0_seq1, NLSGcomp16266_c0_seq1, NLSGcomp16345_c0_seq1, NLSGcomp8255_c0_seq1, NLSGcomp8255_c0_seq2, NLSGcomp9632_c0_seq1, NLSGcomp16266_c0_seq1, NLSGcomp16345_c0_seq1, NLSGcomp8255_c0_seq1, NLSGcomp8255_c0_seq2, NLSGcomp9632_c0_seq1, NLSGcomp16266_c0_seq1, NLSGcomp16345_c0_seq1, NLSGcomp8255_c0_seq1, NLSGcomp8255_c0_se…	NLWBcomp21049_c0_seq1, NLWBcomp21049_c0_seq1, NLWBcomp21049_c0_seq1, NLWBcomp21049_c0_seq1, NLWBcomp21049_c0_seq1, NLWBcomp23825_c0_seq1, NLWBcomp23825_c0_seq1, NLWBcomp23825_c0_seq1, NLWBcomp23825_c0_seq1, NLWBcomp23825_c0_seq1, NLWBcomp21049_c0_seq1, NLWBcomp21049_c0_seq1, NLWBcomp21049_c0_seq1, NLWBcomp21049_c0_seq1, NLWBcomp21049_c0_seq1, NLWBcomp23825_c0_seq1, NLWBcomp23825_c0_seq1, NLWBcomp…	NA	NA	NA	NA	-6.53396827	4.87E-04	Down	9.587826801	43.72838336	48.4787762	39.00212379	31.99707104	163.4351029	411.3055103	332.5276163	297.6683525	150.9559041	368.9067162	122.7603914	238.1806458	97.40681173	39.00212379	104.360186	316.4649875	1133.132581	0
rna36403	2.4.1.-:15	GT31(284-425)	GT31_e103	-	N	GT31	284-425	GT31	NA	NA	GT31_e103	GT31:27	2.4.1.-:15	NA	-	150	4.50E-38	NA	MSTRG.43476	NA	comp40626_c0, comp40626_c1	NA	NA	NA	NA	NA	NA	-0.096495238	1	No	13.8388005	8.394604107	19.89624869	3.841345271	13.33211294	32.5513898	21.93629388	23.52789738	18.93564584	20.71943781	5.346474148	19.18131116	16.18703418	9.107795467	3.841345271	38.66352617	16.08704538	22.89743641	30.6393417
rna36432	-	-	-	GH13_17	N	-	-	GH13_17	NA	NA	NA	NA	NA	NA	NA	NA	NA	NA	MSTRG.43518	NA	NA	NA	NA	NA	NA	NA	NA	-0.307632948	0.352712599	No	274.087588	321.687069	297.8387759	352.1177878	260.6428079	221.078189	663.57289	508.9868466	478.6931267	540.1853429	625.5374753	385.5443543	543.4218617	407.5664492	352.1177878	652.790613	741.7663857	921.0513207	274.2950591
rna36468	-	-	-	GH22	N	-	-	GH22	NA	NA	NA	NA	NA	NA	NA	NA	NA	NA	MSTRG.43554	NA	comp21244_c0	NLSGcomp1626_c0_seq1	NLWBcomp18879_c0_seq1	NA	NA	NA	NA	0.614182196	0.142280388	No	193.5206228	137.1711668	25.15949364	686.8995806	47.32900092	28.48246607	95.97128574	326.2535103	306.0000367	177.5951812	149.7012761	47.9532779	270.5547141	596.9910745	686.8995806	174.5482511	296.6036107	199.4763165	72.95081358
rna36543	-	AA1(2-219)	AA1_e24	AA1	N	AA1	2-219	AA1	NA	NA	AA1_e24	AA1:6	-	NA	-	541	1.40E-119	NA	MSTRG.43677	+	comp72704_c0	NLSGcomp1089_c0_seq1	NA	Unigene6973_SBPH	comp72704_c0	Unigene21673_WBPH	group3539	0.527416135	0.558097482	No	1909.161359	949.6241446	0	221.8275348	0	0	3191.73076	131.7562253	252.2228025	4374.761298	4790.440836	4112.473113	5094.2909	138.6559972	221.8275348	3.200976757	7.893777097	2.299449427	3924.753771
rna36711	-	-	-	GT39	N	-	-	GT39	NA	NA	NA	NA	NA	NA	NA	NA	NA	NA	MSTRG.43895	NA	NA	NA	NA	NA	NA	NA	NA	1.267678087	0.897953897	No	31.36884984	8.141758727	8.518899948	32.15575691	0	0	139.8438735	0	81.04456417	26.63927719	90.89006051	92.07029357	0	0	32.15575691	328.8718409	0	57.71637898	125.4753994
rna36719	3.2.1.76:31	GH39(81-245)	GH39_e108	-	Y(1-24)	GH39	81-245	GH39	NA	NA	GH39_e108	GH39:115	3.2.1.76:31	NA	host glycan	413	1.40E-53	NA	MSTRG.43901	NA	comp69631_c0	NA	NA	NA	NA	NA	NA	-0.077867716	0.91691405	No	63.41421246	42.67349873	63.78997409	45.9300252	117.3225938	50.86154656	52.09869797	25.09642387	9.846535834	54.75851421	56.13797855	28.77196674	32.37406836	52.46512069	45.9300252	42.64285102	33.30789386	10.80436076	109.4262204
rna36728	-	GT1(209-445)	GT1_e378	GT1	Y(1-20)	GT1	209-445	GT1	GT1:225	GT1:8	GT1_e378	GT1:11	-	NA	-	199	1.20E-92	NA	MSTRG.43906	+	comp69224_c0	NA	NLWBcomp28512_c0_seq1	Unigene4217_SBPH	comp69224_c0, comp80061_c0	Unigene26963_WBPH, Unigene20418_WBPH	group698	0.071767958	0.989853114	No	189.4407983	180.1693708	2.299966914	1268.454161	6.666056468	4.068923725	180.9744245	199.2028645	395.376285	221.9939765	240.5913366	435.4157633	154.9330414	1085.19002	1268.454161	211.3753875	150.9190203	744.4634506	306.393417
rna36802	-	-	-	GH13_11	N	-	-	GH13_11	NA	NA	NA	NA	NA	NA	NA	NA	NA	NA	MSTRG.43998	NA	NA	NA	NA	NA	NA	NA	NA	-1.286618358	0.63779006	No	160.9584827	94.12932346	63.61182562	383.5302238	40.66294445	32.5513898	153.5540572	201.5556542	89.37624834	355.1903625	264.6504703	207.1581605	242.8055127	598.0401383	383.5302238	434.4832145	291.640654	10.3681704	0
rna36868	-	GT49(236-553)	GT49_e1	GT49	N	GT49	236-553	GT49	GT49:1	GT49:6	GT49_e1	GT49:53	-	NA	-	244	2.90E-99	NA	MSTRG.44094	NA	comp75232_c0, comp75232_c0, comp75232_c0, comp75232_c0	NLSGcomp439_c1_seq6, NLSGcomp439_c1_seq7, NLSGcomp439_c1_seq3, NLSGcomp439_c1_seq4	NA	NA	NA	NA	NA	0.454657922	1	No	183.3413741	54.39482014	0	7.85590081	0	0	13.71018368	0	0	0	10.6929483	9.59065558	0	0	7.85590081	0	0	0	443.5409466
rna36994	-	-	-	GH27	Y(1-27)	-	-	GH27	GH27:18	GH27:19|CBM51:2|CE0:1	NA	NA	NA	NA	NA	NA	NA	NA	MSTRG.44255	+	comp76585_c0	NA	NA	Unigene1035_SBPH, Unigene18_SBPH	comp76585_c0, comp79791_c0	CL1303.Contig1_WBPH, CL1303.Contig2_WBPH, Unigene19614_WBPH	group262	-0.529508158	0.414491415	No	966.6099078	1157.419918	256.7815804	589.7897553	475.2898261	196.6646467	1140.687282	174.8907039	248.4356734	1293.484903	1435.528309	2311.347995	1671.889387	409.4443743	589.7897553	193.7979038	187.4023333	330.5693011	1949.245739
rna37113	-	-	-	CBM14	N	-	-	CBM14	CBM14:42	CBM14:6	NA	NA	NA	NA	NA	NA	NA	NA	MSTRG.44405	+	comp81266_c0, comp81266_c0, comp81266_c0, comp81266_c0, comp81266_c0, comp81266_c0, comp81266_c0, comp81266_c0, comp81266_c0, comp81266_c0, comp81266_c0, comp81266_c0, comp81266_c0, comp81266_c0, comp81266_c0, comp26042_c0, comp26042_c0, comp26042_c0, comp26042_c0, comp26042_c0, comp26042_c0, comp26042_c0, comp26042_c0, comp26042_c0, comp26042_c0, comp26042_c0, comp26042_c0, comp26042_c0, comp260…	NLSGcomp17_c2_seq4, NLSGcomp17_c2_seq3, NLSGcomp17_c2_seq1, NLSGcomp17_c2_seq2, NLSGcomp17_c2_seq5, NLSGcomp17_c2_seq4, NLSGcomp17_c2_seq3, NLSGcomp17_c2_seq1, NLSGcomp17_c2_seq2, NLSGcomp17_c2_seq5, NLSGcomp17_c2_seq4, NLSGcomp17_c2_seq3, NLSGcomp17_c2_seq1, NLSGcomp17_c2_seq2, NLSGcomp17_c2_seq5, NLSGcomp17_c2_seq4, NLSGcomp17_c2_seq3, NLSGcomp17_c2_seq1, NLSGcomp17_c2_seq2, NLSGcomp17_c2_seq5,…	NLWBcomp35912_c0_seq2, NLWBcomp35912_c0_seq2, NLWBcomp35912_c0_seq2, NLWBcomp35912_c0_seq2, NLWBcomp35912_c0_seq2, NLWBcomp35912_c0_seq3, NLWBcomp35912_c0_seq3, NLWBcomp35912_c0_seq3, NLWBcomp35912_c0_seq3, NLWBcomp35912_c0_seq3, NLWBcomp35912_c0_seq1, NLWBcomp35912_c0_seq1, NLWBcomp35912_c0_seq1, NLWBcomp35912_c0_seq1, NLWBcomp35912_c0_seq1, NLWBcomp35912_c0_seq2, NLWBcomp35912_c0_seq2, NLWBcomp…	CL3183.Contig1_SBPH, Unigene56_SBPH	comp81266_c0	Unigene4681_WBPH	group1692	0.71776206	0.128709339	No	829.2284281	614.1956373	123.5211121	4680.098385	271.9751039	334.3298994	891.161939	1228.156243	1259.599161	1786.311531	1569.190162	907.2760179	1412.896841	5124.556635	4680.098385	1905.63916	2250.290806	3478.026904	803.9179656
rna37170	-	-	-	GT47+GT64	N	-	-	GT47+GT64	NA	NA	NA	NA	NA	NA	NA	NA	NA	NA	MSTRG.44460	+	comp77257_c0, comp77257_c0, comp77257_c0, comp77257_c0, comp77257_c0, comp77257_c0, comp77257_c0	NA	NLWBcomp33299_c0_seq13, NLWBcomp33299_c0_seq16, NLWBcomp33299_c0_seq15, NLWBcomp33299_c0_seq4, NLWBcomp33299_c0_seq6, NLWBcomp33299_c0_seq18, NLWBcomp33299_c0_seq21	Unigene33611_SBPH	comp77257_c0	Unigene27429_WBPH	group5240	-0.602574728	0.43719762	No	89.02359838	107.9333786	63.22435633	67.80871054	73.99322679	90.19447589	131.6177633	157.6369124	84.83169334	310.7915672	192.4730693	203.3218983	124.8714065	77.68738727	67.80871054	618.3547023	459.5130423	316.7074984	166.327855
rna37301	-	-	-	CBM14	N	-	-	CBM14	NA	NA	NA	NA	NA	NA	NA	NA	NA	NA	MSTRG.44551	NA	NA	NA	NA	NA	NA	NA	NA	1.34566759	5.01E-05	Up	362.2627333	156.6408026	54.30422859	2420.65552	119.3224108	80.70032054	361.9488491	465.8523681	1097.510033	140.5961851	114.9491942	423.9069766	157.2454749	2322.160137	2420.65552	256.0054231	262.4239773	1465.961357	291.8032543
rna37302	-	-	CBM14_e73	CBM14	N	-	-	CBM14	CBM14:15	CBM14:8	CBM14_e73	CBM14:15	-	NA	chitin	53	5.00E-21	NA	MSTRG.44552	+	comp39935_c0	NLSGcomp14425_c0_seq1	NLWBcomp8632_c0_seq1	Unigene8709_SBPH	comp39935_c0	Unigene11438_WBPH	group3777	1.177857605	1.44E-04	Up	400.5802901	186.0354635	63.68052124	2661.019864	135.9875519	97.65416939	370.1749593	507.4183201	1209.609056	152.4358639	130.9886166	452.6789434	171.1200756	2653.121295	2661.019864	239.1017627	260.3810071	1888.378941	355.9999703
rna37331	2.4.1.41:47	GT27(255-444)	GT27_e1	CBM13+GT27	N	GT27	255-444	GT27	CBM13:139, GT27:4	CBM13:29|GT27:27|2.4.1.41:4, GT27:31|CBM13:27|2.4.1.41:4	GT27_e1	GT27:106|CBM13:80	2.4.1.41:47	NA	-	295	1.30E-103	NA	MSTRG.44594	+	comp47347_c0, comp47347_c0, comp14469_c0, comp14469_c0, comp536622_c0, comp536622_c0	NA	NLWBcomp33827_c0_seq1, NLWBcomp33827_c0_seq2, NLWBcomp33827_c0_seq1, NLWBcomp33827_c0_seq2, NLWBcomp33827_c0_seq1, NLWBcomp33827_c0_seq2	Unigene14399_SBPH	comp47347_c0	Unigene31358_WBPH	group4275	-2.616982153	0.135797847	No	5.520696246	22.72017052	242.959863	3.601070289	80.65928326	242.7791156	24.67833062	52.54563748	16.66336833	16.27955828	16.03942244	26.85383562	34.68650181	7.188156279	3.601070289	186.2503243	222.6609475	177.6300411	10.2131139
rna37586	-	CBM47(69-173)	CBM47_e24	CBM47	Y(1-30)	CBM47	69-173	CBM47	CBM47:16	CBM47:6	CBM47_e24	CBM47:12	-	NA	fucose	127	5.90E-59	NA	MSTRG.44910	NA	NA	NA	NA	NA	NA	NA	NA	0.641103933	0.496923406	No	29.42137504	21.11036535	1.70377999	381.1853308	0	4.068923725	38.3885143	29.0177401	104.524765	29.59919687	37.42531903	17.26318004	62.43570326	417.403451	381.1853308	121.5022256	173.7072248	3.257553355	23.34426035
rna37644	-|-	-	GT1_e378+GT1_e378	GT1	Y(1-23)	-	-	GT1	GT1:347	GT1:6	GT1_e378	GT1:11	-	NA	-	199	4.40E-54	NA	MSTRG.44989	NA	NA	NA	NA	NA	NA	NA	NA	0.231988096	0.887253532	No	168.0840444	160.97841	6.790235648	614.6927674	19.9981694	10.85046327	364.6908858	178.8120201	181.7822	159.8356631	229.8983883	299.2284541	265.9298472	913.5730438	614.6927674	602.653886	624.153905	151.6371476	107.9672041
rna37644	-|-	-	GT1_e378+GT1_e378	GT1	Y(1-23)	-	-	GT1	GT1:347	GT1:6	GT1_e378	GT1:11	-	NA	-	199	4.90E-40	NA	MSTRG.44989	NA	NA	NA	NA	NA	NA	NA	NA	0.231988096	0.887253532	No	168.0840444	160.97841	6.790235648	614.6927674	19.9981694	10.85046327	364.6908858	178.8120201	181.7822	159.8356631	229.8983883	299.2284541	265.9298472	913.5730438	614.6927674	602.653886	624.153905	151.6371476	107.9672041
rna37716	-	-	-	GH18	N	-	-	GH18	NA	NA	NA	NA	NA	NA	NA	NA	NA	NA	MSTRG.45067	NA	comp619457_c0, comp967637_c0, comp603298_c0, comp1308264_c0, comp774806_c0, comp15309_c0	NLSGcomp23631_c0_seq1, NLSGcomp23631_c0_seq1, NLSGcomp23631_c0_seq1, NLSGcomp23631_c0_seq1, NLSGcomp23631_c0_seq1, NLSGcomp23631_c0_seq1	NA	NA	NA	NA	NA	-0.584579707	0.757845258	No	22.56472142	32.59096901	86.07066638	21.48688522	35.33009928	109.1827866	21.93629388	67.44663915	71.95545417	42.91883547	69.50416392	55.62580236	106.3719389	29.67532565	21.48688522	157.1922062	216.3247954	165.7843495	51.06556951
rna38009	3.2.1.50:13	GH89(85-505)	GH89_e3	GH89	Y(1-20)	GH89	85-505	GH89	GH89:5	GH89:19|3.2.1.50:2	GH89_e3	GH89:55	3.2.1.50:13	NA	host glycan	655	2.20E-199	NA	MSTRG.45421	+	comp71881_c0	NA	NA	Unigene4713_SBPH	comp71881_c0	Unigene7195_WBPH	group3273	-1.09027749	0.501254111	No	25.62849467	23.03932777	0	50.91868447	0	9.494155357	0	7.84263246	41.65842084	16.27955828	0	15.34504893	18.49946763	85.71508869	50.91868447	19.54277218	0	44.94246738	65.65573222
rna38071	-|-|-	-	CBM14_e39+CBM14_e39+CBM14_e39	CBM14	Y(1-29)	-	-	CBM14	CBM14:49	CBM14:27	CBM14_e39	CBM14:36	-	NA	chitin	51	1.20E-18	NA	MSTRG.45495	NA	NA	NA	NA	NA	NA	NA	NA	3.99220168	2.92E-04	Up	299.3981843	26.38755198	1.813172631	2454.547254	3.333028234	2.034461862	30.16240409	23.52789738	244.6485442	45.87875515	74.85063807	69.05272017	73.99787054	1589.087892	2454.547254	98.9749598	139.2829225	0	30.6393417
rna38071	-|-|-	-	CBM14_e39+CBM14_e39+CBM14_e39	CBM14	Y(1-29)	-	-	CBM14	CBM14:49	CBM14:27	CBM14_e39	CBM14:36	-	NA	chitin	51	1.30E-19	NA	MSTRG.45495	NA	NA	NA	NA	NA	NA	NA	NA	3.99220168	2.92E-04	Up	299.3981843	26.38755198	1.813172631	2454.547254	3.333028234	2.034461862	30.16240409	23.52789738	244.6485442	45.87875515	74.85063807	69.05272017	73.99787054	1589.087892	2454.547254	98.9749598	139.2829225	0	30.6393417
rna38071	-|-|-	-	CBM14_e39+CBM14_e39+CBM14_e39	CBM14	Y(1-29)	-	-	CBM14	CBM14:49	CBM14:27	CBM14_e39	CBM14:36	-	NA	chitin	51	7.80E-19	NA	MSTRG.45495	NA	NA	NA	NA	NA	NA	NA	NA	3.99220168	2.92E-04	Up	299.3981843	26.38755198	1.813172631	2454.547254	3.333028234	2.034461862	30.16240409	23.52789738	244.6485442	45.87875515	74.85063807	69.05272017	73.99787054	1589.087892	2454.547254	98.9749598	139.2829225	0	30.6393417
rna38137	-	-	-	GH152	N	-	-	GH152	NA	NA	NA	NA	NA	NA	NA	NA	NA	NA	MSTRG.45585	+	comp60203_c0, comp60203_c0, comp60203_c0, comp60203_c0, comp60203_c0, comp60203_c0, comp60203_c0, comp60203_c0, comp60203_c0, comp60203_c0, comp60203_c0, comp60203_c0	NLSGcomp5748_c0_seq1, NLSGcomp5695_c0_seq1, NLSGcomp289_c0_seq1, NLSGcomp5748_c0_seq1, NLSGcomp5695_c0_seq1, NLSGcomp289_c0_seq1, NLSGcomp5748_c0_seq1, NLSGcomp5695_c0_seq1, NLSGcomp289_c0_seq1, NLSGcomp5748_c0_seq1, NLSGcomp5695_c0_seq1, NLSGcomp289_c0_seq1	NLWBcomp26725_c0_seq1, NLWBcomp26725_c0_seq1, NLWBcomp26725_c0_seq1, NLWBcomp64062_c0_seq1, NLWBcomp64062_c0_seq1, NLWBcomp64062_c0_seq1, NLWBcomp140282_c0_seq1, NLWBcomp140282_c0_seq1, NLWBcomp140282_c0_seq1, NLWBcomp25360_c0_seq1, NLWBcomp25360_c0_seq1, NLWBcomp25360_c0_seq1	CL763.Contig1_SBPH	comp60203_c0	CL264.Contig2_WBPH	group2440	0.071652111	0.888469073	No	13184.59096	11471.32267	18337.73751	20325.46896	17037.10712	14956.68546	23362.15299	20395.54997	29481.28571	26170.12992	34826.9326	21864.77659	23020.27504	16960.3397	20325.46896	59642.23908	65236.45632	47294.94548	10973.26138
rna38243	-	GH30_1(92-363)	GH30_e23	-	Y(1-25)	GH30_1	92-363	GH30_1	NA	NA	GH30_e23	GH30_1:34|GH30:4|GH30_3:1	-	NA	-	417	9.30E-103	NA	MSTRG.45728	+	comp26960_c0	NA	NA	Unigene10480_SBPH	comp26960_c0	Unigene20749_WBPH	group4015	-0.24606002	1	No	9.925416783	11.16527764	24.90388087	8.872914133	13.33211294	14.91938699	8.226110206	6.274105968	9.089110001	5.919839375	0	0	11.56216727	7.230105319	8.872914133	79.34108868	101.2245898	1.423537719	0
rna38279	-|-|-	CBM14(178-226)	CBM14_e71+CBM14_e71+CBM14_e71	CBM14	Y(1-22)	CBM14	178-226	CBM14	CBM14:35	CBM14:8	CBM14_e71	CBM14:15	-	NA	chitin	51	1.10E-20	NA	MSTRG.45776	NA	comp73909_c0	NA	NLWBcomp28782_c0_seq1	NA	NA	NA	NA	3.788761416	0.01386462	Up	308.7800719	50.28946384	10.410443	1867.547528	23.33119764	6.103385587	0	9.411158952	157.5445733	35.51903625	16.03942244	55.62580236	60.12326981	498.8335298	1867.547528	19.88815404	59.70204049	0	42.31147188
rna38279	-|-|-	CBM14(178-226)	CBM14_e71+CBM14_e71+CBM14_e71	CBM14	Y(1-22)	CBM14	178-226	CBM14	CBM14:35	CBM14:8	CBM14_e71	CBM14:15	-	NA	chitin	51	1.70E-21	NA	MSTRG.45776	NA	comp73909_c0	NA	NLWBcomp28782_c0_seq1	NA	NA	NA	NA	3.788761416	0.01386462	Up	308.7800719	50.28946384	10.410443	1867.547528	23.33119764	6.103385587	0	9.411158952	157.5445733	35.51903625	16.03942244	55.62580236	60.12326981	498.8335298	1867.547528	19.88815404	59.70204049	0	42.31147188
rna38279	-|-|-	CBM14(178-226)	CBM14_e71+CBM14_e71+CBM14_e71	CBM14	Y(1-22)	CBM14	178-226	CBM14	CBM14:35	CBM14:8	CBM14_e71	CBM14:15	-	NA	chitin	51	5.50E-21	NA	MSTRG.45776	NA	comp73909_c0	NA	NLWBcomp28782_c0_seq1	NA	NA	NA	NA	3.788761416	0.01386462	Up	308.7800719	50.28946384	10.410443	1867.547528	23.33119764	6.103385587	0	9.411158952	157.5445733	35.51903625	16.03942244	55.62580236	60.12326981	498.8335298	1867.547528	19.88815404	59.70204049	0	42.31147188
rna38280	-|-|-	-	CBM14_e116+CBM14_e116+CBM14_e116	CBM14	N	-	-	CBM14	CBM14:61	CBM14:14	CBM14_e116	CBM14:32	-	NA	chitin	45	1.10E-19	NA	MSTRG.45777	NA	comp69496_c0	NLSGcomp16995_c0_seq1	NLWBcomp31552_c0_seq1	NA	NA	NA	NA	2.192572315	3.93E-05	Up	848.7000899	200.1695399	11.74350416	21891.90696	45.32918398	18.31015676	112.4235062	921.509314	3080.450864	338.9108042	323.4616859	145.7779648	582.7332305	16096.8974	21891.90696	3867.142773	6373.299974	0.766483142	195.5081804
rna38280	-|-|-	-	CBM14_e116+CBM14_e116+CBM14_e116	CBM14	N	-	-	CBM14	CBM14:61	CBM14:14	CBM14_e116	CBM14:32	-	NA	chitin	45	7.10E-17	NA	MSTRG.45777	NA	comp69496_c0	NLSGcomp16995_c0_seq1	NLWBcomp31552_c0_seq1	NA	NA	NA	NA	2.192572315	3.93E-05	Up	848.7000899	200.1695399	11.74350416	21891.90696	45.32918398	18.31015676	112.4235062	921.509314	3080.450864	338.9108042	323.4616859	145.7779648	582.7332305	16096.8974	21891.90696	3867.142773	6373.299974	0.766483142	195.5081804
rna38280	-|-|-	-	CBM14_e116+CBM14_e116+CBM14_e116	CBM14	N	-	-	CBM14	CBM14:61	CBM14:14	CBM14_e116	CBM14:32	-	NA	chitin	45	7.80E-19	NA	MSTRG.45777	NA	comp69496_c0	NLSGcomp16995_c0_seq1	NLWBcomp31552_c0_seq1	NA	NA	NA	NA	2.192572315	3.93E-05	Up	848.7000899	200.1695399	11.74350416	21891.90696	45.32918398	18.31015676	112.4235062	921.509314	3080.450864	338.9108042	323.4616859	145.7779648	582.7332305	16096.8974	21891.90696	3867.142773	6373.299974	0.766483142	195.5081804
rna38284	-	GT8(31-340)	GT8_e123	-	N	GT8	31-340	GT8	NA	NA	GT8_e123	GT8:7	-	NA	-	272	3.70E-90	NA	MSTRG.45785	+	comp76161_c0	NA	NLWBcomp13076_c0_seq1	Unigene8905_SBPH	comp76161_c0	CL2885.Contig1_WBPH, CL2885.Contig2_WBPH	group1521	0.337069247	0.6764843	No	89.04841234	97.79553715	33.92662658	94.37776742	46.66239527	30.51692793	41.13055103	69.79942889	128.0049658	115.4368678	109.60272	113.1697358	122.5589731	117.1333609	94.37776742	205.0889068	155.2830648	65.15365047	93.37704138
rna38289	-	-	-	GH85	N	-	-	GH85	NA	NA	NA	NA	NA	NA	NA	NA	NA	NA	MSTRG.45791	+	comp73739_c0	NLSGcomp4551_c0_seq1	NLWBcomp29717_c0_seq1	Unigene15783_SBPH	comp73739_c0	CL3718.Contig1_WBPH, CL3718.Contig2_WBPH	group1616	0.674373524	0.37087539	No	81.15656751	44.53867654	73.061862	73.84630159	115.9893825	67.13724146	90.48721227	125.4821194	69.68317667	106.5571087	77.52387514	72.88898241	43.93623563	65.02979487	73.84630159	66.82534545	44.14311478	84.60160391	94.83605765
rna38621	-	-	-	GH28	N	-	-	GH28	NA	NA	NA	NA	NA	NA	NA	NA	NA	NA	MSTRG.46196	NA	NA	NA	NA	NA	NA	NA	NA	1.048401927	0.174230507	No	565.6846215	308.6171246	716.8332219	582.3631676	915.249553	696.4641109	562.1175308	669.7608121	690.0149342	969.3736976	1411.469175	792.1881509	1047.532355	581.904692	582.3631676	1120.74009	2058.198203	1016.669654	649.2622409
rna38675	2.4.1.256:16	GT59(38-420)	GT59_e1	-	N	GT59	38-420	GT59	GT59:1	GT59:19|2.4.1.256:1	GT59_e1	GT59:50	2.4.1.256:16	NA	-	395	2.60E-121	NA	MSTRG.46267	+	comp69366_c0	NA	NA	CL1255.Contig1_SBPH	comp69366_c0	Unigene31624_WBPH	group2492	-0.056318799	1	No	95.76013971	105.123665	150.3638495	100.1896558	195.9820601	171.5729504	32.90444082	47.840058	49.23267917	29.59919687	32.07884489	26.85383562	39.31136872	86.52181491	100.1896558	21.37069172	4.60871341	45.8500766	43.77048815
rna38697	-	-	-	AA3_2	N	-	-	AA3_2	NA	NA	NA	NA	NA	NA	NA	NA	NA	NA	MSTRG.46292	NA	NA	NA	NA	NA	NA	NA	NA	-0.048766684	0.937237382	No	12.47318314	14.3035681	4.569304461	27.09000935	1.99981694	2.712615816	0	72.15221863	24.23762667	14.79959844	10.6929483	49.87140902	25.436768	39.80223259	27.09000935	8.251769151	3.285063687	28.27087319	8.754097629
rna38981	-	-	-	GT87	N	-	-	GT87	NA	NA	NA	NA	NA	NA	NA	NA	NA	NA	MSTRG.46623	+	comp81283_c0	NLSGcomp3012_c0_seq3	NA	Unigene10050_SBPH	comp81283_c0	Unigene4085_WBPH	group3939	0.139728977	0.809207206	No	294.6632052	357.7115538	357.1961827	1310.974645	375.2989791	630.6831773	329.0444082	393.7001495	791.5099959	714.8206045	1034.542748	475.6965168	552.6715956	1075.724806	1310.974645	785.7191372	781.7807855	431.6244605	163.4098224
rna39127	2.4.1.41:121|2.4.1.41:141	GT27(15-315)	GT27_e16+CBM13_e112	CBM13+GT27	N	GT27	15-315	GT27	GT27:0, CBM13:2	GT27:97|CBM13:85|2.4.1.41:19, CBM13:93|GT27:90|2.4.1.41:18	CBM13_e112	CBM13:335|GT27:329	2.4.1.41:141	NA	xylan	132	1.00E-15	NA	MSTRG.46805	+	comp71345_c0	NA	NA	Unigene5884_SBPH	comp71345_c0	NA	group7725	-0.792072	0.804380123	No	4.840787779	8.451358065	5.792367879	15.77886633	11.33229599	8.816001403	0	40.78168879	11.3613875	11.83967875	0	9.59065558	13.87460073	12.58112236	15.77886633	131.5077558	195.4605772	36.43689629	0
rna39127	2.4.1.41:121|2.4.1.41:141	GT27(15-315)	GT27_e16+CBM13_e112	CBM13+GT27	N	GT27	15-315	GT27	GT27:0, CBM13:2	GT27:97|CBM13:85|2.4.1.41:19, CBM13:93|GT27:90|2.4.1.41:18	GT27_e16	GT27:306|CBM13:264|GH1:1	2.4.1.41:121	NA	-	297	7.30E-139	NA	MSTRG.46805	+	comp71345_c0	NA	NA	Unigene5884_SBPH	comp71345_c0	NA	group7725	-0.792072	0.804380123	No	4.840787779	8.451358065	5.792367879	15.77886633	11.33229599	8.816001403	0	40.78168879	11.3613875	11.83967875	0	9.59065558	13.87460073	12.58112236	15.77886633	131.5077558	195.4605772	36.43689629	0
rna39207	3.2.1.49:22|3.2.1.22:11	GH27(21-272)	GH27_e34	GH27	N	GH27	21-272	GH27	GH27:14	GH27:45|3.2.1.49:3|3.2.1.22:1	GH27_e34	GH27:105|CBM35:1	3.2.1.49:22|3.2.1.22:11	NA	host glycan/alpha-galactan	246	1.70E-121	NA	MSTRG.46912	NA	NA	NA	NA	NA	NA	NA	NA	0.549969113	0.197643534	No	2258.400826	1366.662403	0	741.3971792	5.332845174	0	1220.206347	13.33247518	249.950525	957.5340188	924.9400275	2203.932652	924.9733817	972.6848377	741.3971792	37.84138588	42.61222379	3.810626635	4266.163578
rna39415	3.2.1.130:19|3.2.1.198:2	GH99(116-465)	GH99_e0	GH99	Y(1-39)	GH99	116-465	GH99	GH99:0	GH99:42|3.2.1.130:5|3.2.1.-:2	GH99_e0	GH99:120	3.2.1.130:19|3.2.1.198:2	NA	host glycan/alpha-mannan	339	1.10E-133	NA	MSTRG.47176	NA	comp1124273_c0, comp1787635_c0	NA	NA	NA	NA	NA	NA	NA	NA	NA	0	0	0	0	1.99981694	0	0	8.626895706	0	0	8.019711221	0	0	0	0	52.37468003	48.32130523	1.077422067	0
rna39528	-	-	CBM14_e118	CBM14	N	-	-	CBM14	CBM14:45	CBM14:5	CBM14_e118	CBM14:13	-	NA	chitin	53	4.00E-32	NA	gene33840	+	comp67452_c1, comp58437_c1, comp67452_c0	NA	NA	NA	comp67452_c1	Unigene19942_WBPH	group11672	0.651465809	0.89440501	No	9.165925639	3.873524313	4.685107468	19.79021132	8.665873408	9.494155357	8.226110206	9.411158952	22.722775	5.919839375	0	15.34504893	0	25.43320748	19.79021132	14.82641359	6.281329796	44.95031446	14.59016272
rna39567	-	AA1(216-731)	AA1_e32	AA1	N	AA1	216-731	AA1	NA	NA	AA1_e32	AA1:13	-	NA	-	520	1.80E-279	NA	MSTRG.47392	NA	NA	NA	NA	NA	NA	NA	NA	1.356323591	0.57947805	No	6.890142884	1.227673757	0	12.18266585	0	6.781539541	0	3.137052984	12.87623917	0	8.019711221	0	0	22.45970085	12.18266585	4.001220946	13.31406096	7.653027619	10.2131139
rna39754	-	-	CBM14_e28	CBM14	N	-	-	CBM14	CBM14:44	CBM14:5	CBM14_e28	CBM14:10	-	NA	chitin	49	1.70E-25	NA	gene34057	NA	comp76336_c1	NA	NA	NA	NA	NA	NA	1.293881111	0.826608961	No	2.3969567	1.356959788	0.486794283	70.66483788	3.999633881	1.356307908	0	0	23.48020084	0	5.346474148	0	0	67.31722108	70.66483788	0.800244189	2.048317071	0	0
rna39892	-	-	-	CBM18	N	-	-	CBM18	NA	NA	NA	NA	NA	NA	NA	NA	NA	NA	MSTRG.47774	NA	comp873454_c0	NA	NA	NA	NA	NA	NA	0.230134304	1	No	3.949908964	8.338481963	3.492400965	3.72120778	7.332662114	12.20677117	0	2.352789738	3.029703334	0	8.019711221	0	0	3.255927139	3.72120778	0	2.560396339	11.806435	4.377048815
rna40013	2.4.1.214:8	GT10(121-419)	GT10_e31	GT10	N	GT10	121-419	GT10	GT10:1	GT10:22|2.4.1.214:4	GT10_e31	GT10:45	2.4.1.214:8	NA	-	306	4.30E-118	NA	MSTRG.47923	NA	NA	NA	NA	NA	NA	NA	NA	3.438085532	0.378316521	No	37.01728175	2.853888853	0	1.562968739	0	0	5.484073471	0	0	165.7555025	0	5.754393348	217.3687447	1.444655872	1.562968739	0	0	0	84.62294375
rna40142	-	-	-	GT13	N	-	-	GT13	NA	NA	NA	NA	NA	NA	NA	NA	NA	NA	MSTRG.48072	NA	NA	NA	NA	NA	NA	NA	NA	0.118426594	1	No	82.28379901	64.63576493	186.2213905	82.48098646	155.3191157	185.1360295	57.58277144	67.44663915	87.86139667	87.31763077	109.60272	65.21645794	73.99787054	127.2609317	82.48098646	195.2829193	177.6353995	64.94969252	186.7540828
rna40432	2.4.1.41:11|2.4.1.41:11	GT27(174-396)	GT27_e14+CBM13_e64	CBM13+GT27	N	GT27	174-396	GT27	CBM13:172, GT27:6	CBM13:9|GT27:9|2.4.1.41:2, GT27:11|CBM13:9|2.4.1.41:2	CBM13_e64	CBM13:26|GT27:26	2.4.1.41:11	NA	xylan	117	9.50E-51	NA	MSTRG.48478	NA	comp81107_c0	NA	NA	NA	NA	NA	NA	-0.40672227	0.664447546	No	48.12529363	74.32867942	446.9996216	44.03018161	303.3055693	381.8006762	35.64647756	81.56337758	62.10891834	19.23947797	18.71265952	28.77196674	60.12326981	57.31471691	44.03018161	34.46524037	33.60738505	117.7931905	26.26229289
rna40432	2.4.1.41:11|2.4.1.41:11	GT27(174-396)	GT27_e14+CBM13_e64	CBM13+GT27	N	GT27	174-396	GT27	CBM13:172, GT27:6	CBM13:9|GT27:9|2.4.1.41:2, GT27:11|CBM13:9|2.4.1.41:2	GT27_e14	GT27:30|CBM13:26	2.4.1.41:11	NA	-	307	2.20E-135	NA	MSTRG.48478	NA	comp81107_c0	NA	NA	NA	NA	NA	NA	-0.40672227	0.664447546	No	48.12529363	74.32867942	446.9996216	44.03018161	303.3055693	381.8006762	35.64647756	81.56337758	62.10891834	19.23947797	18.71265952	28.77196674	60.12326981	57.31471691	44.03018161	34.46524037	33.60738505	117.7931905	26.26229289
rna40545	2.4.1.265:13|2.4.1.-:9	GT57(172-423)	GT57_e1	GT57	Y(1-23)	GT57	172-423	GT57	GT57:1	GT57:122|2.4.1.-:2	GT57_e1	GT57:340|GH2:1	2.4.1.265:13|2.4.1.-:9	NA	-	483	1.70E-84	NA	MSTRG.48613	+	comp80086_c0	NA	NLWBcomp10079_c0_seq1	Unigene23989_SBPH	comp80086_c0	Unigene15359_WBPH	group4733	0.05658588	1	No	72.30326565	75.03042125	77.26056804	93.43930365	53.32845174	96.29786148	24.67833062	48.62432125	50.74753084	65.11823312	74.85063807	90.15216245	73.99787054	100.7139053	93.43930365	53.45709562	50.135647	126.2370395	107.9672041
rna40651	-	-	-	GH85	N	-	-	GH85	NA	NA	NA	NA	NA	NA	NA	NA	NA	NA	MSTRG.48751	+	comp69685_c0	NA	NA	Unigene24965_SBPH	comp69685_c0	Unigene27250_WBPH	group4771	0.743109786	0.325524588	No	131.3553939	73.31526415	157.1345214	71.6284607	197.9818771	120.0332499	153.5540572	79.21058784	99.22278418	118.3967875	80.19711221	82.47963799	108.6843723	93.40219042	71.6284607	15.49775904	13.52130224	45.45271977	145.9016272
rna40830	-	-	-	CBM18	N	-	-	CBM18	NA	NA	NA	NA	NA	NA	NA	NA	NA	NA	MSTRG.48938	NA	NA	NA	NA	NA	NA	NA	NA	-3.375740354	1	No	1.094262204	5.355307079	0	4.508426311	0.666605647	18.31015676	0	2.352789738	1.514851667	0	0	0	0	0	4.508426311	0	0	0.142353772	4.377048815
rna40860	-	-	-	CBM50	N	-	-	CBM50	NA	NA	NA	NA	NA	NA	NA	NA	NA	NA	MSTRG.48976	NA	NA	NA	NA	NA	NA	NA	NA	1.724357542	1	No	4.357378054	1.455321406	3.918361013	1.510760313	31.3304654	2.034461862	0	0.784263246	2.2722775	13.31963859	8.019711221	5.754393348	36.99893527	4.786246327	1.510760313	0.400122095	0	35.65241776	4.377048815
rna41197	-	-	-	GH146	N	-	-	GH146	NA	NA	NA	NA	NA	NA	NA	NA	NA	NA	MSTRG.49346	NA	comp52517_c1	NA	NA	NA	NA	NA	NA	2.005002784	1	No	1.08670734	2.035439682	0	0	0	0	0	6.274105968	9.089110001	5.919839375	0	0	0	0	0	10.29617181	24.06772559	0	0
rna41	2.4.1.83:6	GT2(10-180)	GT2	GT2	N	GT2	10-180	GT2	GT2:2525	GT2:100|2.4.1.83:6	GT2	GT2:146	2.4.1.83:6	NA	-	171	5.60E-85	NA	MSTRG.37	NA	comp67634_c0	NLSGcomp4799_c0_seq1	NLWBcomp16076_c0_seq1	NA	NA	NA	NA	-0.428432944	0.420145641	No	197.3824049	260.7757968	458.7001839	438.9995141	568.6146167	431.9840688	189.2005347	313.7052984	180.2673483	236.793575	211.1857288	176.4680627	235.8682123	370.5985998	438.9995141	608.6009772	714.0044606	555.8819124	157.5737573
rna41316	-	GT92(11-130)	GT92_e11	-	N	GT92	11-130	GT92	NA	NA	GT92_e11	GT92:9	-	NA	-	248	2.40E-37	NA	MSTRG.49470	NA	comp79806_c0	NLSGcomp1003_c0_seq4	NA	NA	NA	NA	NA	0.109028134	0.960744442	No	640.9926534	424.9571882	0.243397141	75.27856192	0	0	1041.973959	56.46695371	105.2821908	1721.193298	1317.905877	1181.568767	1405.95954	40.81692317	75.27856192	0	2.702121726	0	1234.327766
rna4165	-	GT76(11-496)	GT76_e2	-	Y(1-29)	GT76	11-496	GT76	NA	NA	GT76_e2	GT76:13	-	NA	-	441	9.30E-112	NA	MSTRG.4700	NA	NA	NA	NA	NA	NA	NA	NA	NA	NA	NA	0	6.138368784	0	0	0	0	0	0	0	0	0	0	0	0	0	0	0	0	0
rna41839	-	-	CBM14_e43	CBM14	N	-	-	CBM14	NA	NA	CBM14_e43	CBM14:5	-	NA	chitin	57	7.00E-38	NA	MSTRG.49871	NA	comp62612_c0	NA	NA	NA	NA	NA	NA	0.735913759	0.639573703	No	15.95547465	9.622909678	1.308237059	135.0739727	0	1.356307908	24.67833062	60.38826994	37.87129167	22.19939765	13.36618537	24.93570451	18.49946763	132.6646214	135.0739727	68.49999233	97.0463994	39.74904627	16.04917899
rna42050	2.4.1.135:38	GT43(118-325)	GT43_e6	-	N	GT43	118-325	GT43	GT43:0	GT43:76|2.4.1.135:7	GT43_e6	GT43:137	2.4.1.135:38	NA	-	208	1.90E-95	NA	MSTRG.50017	NA	comp79933_c0, comp79933_c1	NA	NA	NA	NA	NA	NA	0.483111399	0.686334639	No	137.7103194	161.3439146	302.9022228	113.013642	219.3132578	268.5489658	71.29295512	79.21058784	115.1287267	59.19839375	101.5830088	82.47963799	46.24866908	106.9788533	113.013642	18.48225268	18.41881323	207.3961759	218.8524407
rna42223	-	AA4(59-314)	AA4_e1	-	N	AA4	59-314	AA4	NA	NA	AA4_e1	AA4:19	-	NA	-	525	6.40E-17	NA	MSTRG.50136	NA	NA	NA	NA	NA	NA	NA	NA	0.616284176	0.448505312	No	33.92987278	23.20192717	103.9477493	69.60916727	89.99176231	88.16001403	0	27.44921361	35.59901417	26.63927719	18.71265952	24.93570451	20.81190109	63.15833707	69.60916727	12.80390703	6.570127374	120.494245	36.47540679
rna42415	2.4.1.259:12|2.4.1.261:12	GT22(56-227)	GT22_e1	-	N	GT22	56-227	GT22	GT22:22	GT22:50|2.4.1.259:1|2.4.1.261:1	GT22_e1	GT22:290	2.4.1.259:12|2.4.1.261:12	NA	-	402	5.90E-68	NA	MSTRG.50351	NA	NA	NA	NA	NA	NA	NA	NA	-0.137355625	0.903848916	No	49.62595038	60.60649322	48.63999975	36.21410292	57.99469127	86.12555217	49.35666124	61.95679643	37.87129167	76.95791187	93.56329758	63.29832683	57.81083636	46.43773982	36.21410292	234.5496248	182.1505088	119.8171594	88.99999257
rna42494	-	-	-	AA5	N	-	-	AA5	NA	NA	NA	NA	NA	NA	NA	NA	NA	NA	MSTRG.50416	+	comp74916_c0, comp74916_c0	NLSGcomp4503_c0_seq2, NLSGcomp4503_c0_seq1	NLWBcomp33576_c0_seq1, NLWBcomp33576_c0_seq1	Unigene7061_SBPH	comp74916_c0	Unigene24315_WBPH	group3561	-0.150123582	0.682212553	No	699.644954	637.376549	2632.860764	1336.95778	2185.13331	1867.63599	1255.852825	734.0703982	524.8961025	1664.954824	1529.091606	834.3870354	1151.59186	1158.044651	1336.95778	836.6063239	977.1958798	1446.396475	1126.360562
rna4263	-|-|-|-	-	CBM14_e38+CBM14_e38+CBM14_e38+CBM14_e38	CBM14	N	-	-	CBM14	CBM14:30	CBM14:6	CBM14_e38	CBM14:9	-	NA	chitin	53	1.60E-16	NA	MSTRG.4797	NA	comp75031_c0, comp81312_c0, comp58855_c0	NA	NA	NA	NA	NA	NA	0.021105721	1	No	75.78696724	93.70184901	2.865736721	148.4329232	5.332845174	33.22954375	49.35666124	43.13447853	68.16832501	47.358715	21.38589659	32.60822897	64.74813672	174.664071	148.4329232	17.88754356	14.32217908	16.1708294	107.9672041
rna4263	-|-|-|-	-	CBM14_e38+CBM14_e38+CBM14_e38+CBM14_e38	CBM14	N	-	-	CBM14	CBM14:30	CBM14:6	CBM14_e38	CBM14:9	-	NA	chitin	53	2.20E-16	NA	MSTRG.4797	NA	comp75031_c0, comp81312_c0, comp58855_c0	NA	NA	NA	NA	NA	NA	0.021105721	1	No	75.78696724	93.70184901	2.865736721	148.4329232	5.332845174	33.22954375	49.35666124	43.13447853	68.16832501	47.358715	21.38589659	32.60822897	64.74813672	174.664071	148.4329232	17.88754356	14.32217908	16.1708294	107.9672041
rna4263	-|-|-|-	-	CBM14_e38+CBM14_e38+CBM14_e38+CBM14_e38	CBM14	N	-	-	CBM14	CBM14:30	CBM14:6	CBM14_e38	CBM14:9	-	NA	chitin	53	3.40E-19	NA	MSTRG.4797	NA	comp75031_c0, comp81312_c0, comp58855_c0	NA	NA	NA	NA	NA	NA	0.021105721	1	No	75.78696724	93.70184901	2.865736721	148.4329232	5.332845174	33.22954375	49.35666124	43.13447853	68.16832501	47.358715	21.38589659	32.60822897	64.74813672	174.664071	148.4329232	17.88754356	14.32217908	16.1708294	107.9672041
rna4263	-|-|-|-	-	CBM14_e38+CBM14_e38+CBM14_e38+CBM14_e38	CBM14	N	-	-	CBM14	CBM14:30	CBM14:6	CBM14_e38	CBM14:9	-	NA	chitin	53	8.60E-18	NA	MSTRG.4797	NA	comp75031_c0, comp81312_c0, comp58855_c0	NA	NA	NA	NA	NA	NA	0.021105721	1	No	75.78696724	93.70184901	2.865736721	148.4329232	5.332845174	33.22954375	49.35666124	43.13447853	68.16832501	47.358715	21.38589659	32.60822897	64.74813672	174.664071	148.4329232	17.88754356	14.32217908	16.1708294	107.9672041
rna42704	-|-	CBM39(33-127)+GH16_4(199-397)	CBM39_e7+GH16_e323	CBM39+GH16_4	N	CBM39+GH16_4	199-397	CBM39+GH16_4	CBM39:5	CBM39:7|GH16:5	CBM39_e7	CBM39:6|GH16_4:5	-	NA	beta-glucan,lipopolysaccharide	94	1.50E-46	NA	MSTRG.50564	NA	NA	NA	NA	NA	NA	NA	NA	1.545277432	0.286060574	No	28.36027202	26.31565172	4.800638024	140.3453222	20.66477505	8.816001403	2.742036735	27.44921361	49.23267917	42.91883547	24.05913366	5.754393348	41.62380218	178.0530708	140.3453222	29.57866868	18.27708784	0	33.55737425
rna42704	-|-	CBM39(33-127)+GH16_4(199-397)	CBM39_e7+GH16_e323	CBM39+GH16_4	N	CBM39+GH16_4	199-397	CBM39+GH16_4	CBM39:5	CBM39:7|GH16:5	GH16_e323	GH16_4:5|CBM39:4	-	NA	-	296	1.70E-108	NA	MSTRG.50564	NA	NA	NA	NA	NA	NA	NA	NA	1.545277432	0.286060574	No	28.36027202	26.31565172	4.800638024	140.3453222	20.66477505	8.816001403	2.742036735	27.44921361	49.23267917	42.91883547	24.05913366	5.754393348	41.62380218	178.0530708	140.3453222	29.57866868	18.27708784	0	33.55737425
rna42985	2.4.2.-:7	-	GT8_e47	-	N	-	-	GT8_e47	GT8:156	GT8:31|2.4.2.-:2	GT8_e47	GT8:59	2.4.2.-:7	NA	-	249	7.40E-62	NA	MSTRG.50823	NA	NA	NA	NA	NA	NA	NA	NA	-1.193569816	0.786124825	No	11.65203797	5.593637974	23.82661308	3.109052004	13.33211294	23.73538839	0	8.626895706	6.059406667	8.879759062	13.36618537	19.18131116	9.249733817	2.777483652	3.109052004	7.429628868	12.13748343	6.082186062	37.93442306
rna43009	-	-	-	CBM18	N	-	-	CBM18	NA	NA	NA	NA	NA	NA	NA	NA	NA	NA	MSTRG.50842	NA	NA	NA	NA	NA	NA	NA	NA	0.529624398	1	No	6.778793316	4.096708909	6.102524919	0	5.999450821	7.459693495	0	3.137052984	8.331684167	8.879759062	8.019711221	32.60822897	0	5.025616473	0	0	0.365007076	2.70766322	5.836065086
rna43300	-	-	-	CBM14+GH18	N	-	-	CBM14+GH18	NA	NA	NA	NA	NA	NA	NA	NA	NA	NA	MSTRG.51118	NA	NA	NA	NA	NA	NA	NA	NA	-0.557310552	0.944906332	No	6.107792474	6.370479486	4.739803789	4.025159511	3.333028234	2.712615816	0	6.274105968	8.331684167	1.479959844	2.673237074	3.836262232	2.312433454	3.439969051	4.025159511	7.429628868	9.206733211	1.792270443	0
rna43350	-	-	CBM14_e86	-	N	-	-	CBM14_e86	NA	NA	CBM14_e86	CBM14:9	-	NA	chitin	52	7.70E-21	NA	MSTRG.51177	NA	NA	NA	NA	NA	NA	NA	NA	NA	NA	NA	0.484976927	0	0.480656369	0	0	1.356307908	0	3.92131623	2.2722775	0	0	0	0	0	0	1.211314331	6.657030481	0	0
rna43695	-	GT49(160-414)	GT49_e1	GT49	N	GT49	160-414	GT49	NA	NA	GT49_e1	GT49:53	-	NA	-	244	3.30E-86	NA	MSTRG.51573	NA	NA	NA	NA	NA	NA	NA	NA	-0.186790148	0.837863924	No	2363.374486	2362.186222	0	273.671079	0	0	4658.720413	301.9413497	483.2376817	3988.491779	4680.838116	3602.250236	3403.902045	261.8968163	273.671079	17.2599903	4.096634142	4.046476598	3342.606278
rna4379	3.2.1.20:14	GH13_17(138-372)	GH13_e221	GH13_17	N	GH13_17	138-372	GH13_17	NA	NA	GH13_e221	GH13_17:117|GH13:15	3.2.1.20:14	NA	sucrose/starch	349	7.10E-75	NA	MSTRG.4939	+	comp76796_c0	NLSGcomp930_c0_seq1	NLWBcomp34163_c0_seq1	Unigene1659_SBPH	comp76796_c0	Unigene24181_WBPH	group2918	-0.532145193	0.002430498	No	1472.712016	2191.724601	1826.492016	1552.958803	1466.532423	1253.906661	2541.868054	1040.717327	1079.331813	3799.056919	4448.266491	2322.856781	3595.834021	1726.214421	1552.958803	2977.255559	2989.526238	393.4051422	1031.524504
rna43793	-	-	-	GH114	N	-	-	GH114	NA	NA	NA	NA	NA	NA	NA	NA	NA	NA	MSTRG.51684	NA	comp66259_c0	NA	NA	NA	NA	NA	NA	-0.709339734	0.401499857	No	22.7741048	41.31906621	39.62801556	32.51193359	22.66459199	37.97662143	32.90444082	56.46695371	57.56436334	23.6793575	37.42531903	38.36262232	25.436768	31.82404886	32.51193359	62.29262584	47.00300231	57.16271763	39.39343933
rna43956	-	GT1(237-452)	GT1_e343	GT1	Y(1-23)	GT1	237-452	GT1	NA	NA	GT1_e343	GT1:5	-	NA	-	193	6.10E-99	NA	MSTRG.51828	+	comp80061_c0	NLSGcomp17851_c0_seq1	NLWBcomp34575_c0_seq1	Unigene4217_SBPH	comp69224_c0, comp80061_c0	Unigene26963_WBPH, Unigene20418_WBPH	group698	-2.135967224	0.001562879	Down	86.72808529	337.6200538	36.93918854	2432.29146	39.32973316	31.87323584	106.9394327	226.6520781	103.7673392	155.3957836	352.8672937	128.5147848	554.984029	474.0490844	2432.29146	760.4482348	711.3290729	808.7291556	140.0655621
rna44014	-	-	-	GH79	Y(1-30)	-	-	GH79	NA	NA	NA	NA	NA	NA	NA	NA	NA	NA	MSTRG.51884	NA	comp1226_c1	NA	NA	NA	NA	NA	NA	-1.450370976	1	No	1.579239131	1.470467705	12.69205637	1.510760313	6.666056468	14.91938699	0	18.03805466	9.846535834	10.35971891	10.6929483	0	25.436768	7.489383814	1.510760313	47.85538629	34.86017208	24.99792225	4.377048815
rna44196	-	GT22(43-538)	GT22_e26	GT22	N	GT22	43-538	GT22	GT22:7	GT22:9|2.4.1.-:1	GT22_e26	GT22:8	-	NA	-	488	3.00E-191	NA	MSTRG.52085	NA	comp77547_c0	NA	NA	NA	NA	NA	NA	-0.040624309	1	No	67.17508167	75.80361018	38.92824126	37.57901863	52.66184609	40.68923725	57.58277144	61.17253319	45.44555	59.19839375	40.09855611	65.21645794	50.87353599	65.83810604	37.57901863	72.38326258	68.17875954	42.88970268	77.32786239
rna44239	-	-	-	CBM18	N	-	-	CBM18	NA	NA	NA	NA	NA	NA	NA	NA	NA	NA	MSTRG.52131	NA	comp11385_c0, comp1082765_c0, comp661982_c0	NA	NLWBcomp242642_c0_seq1, NLWBcomp242642_c0_seq1, NLWBcomp242642_c0_seq1	NA	NA	NA	NA	1.318108769	0.090244049	No	31.44730886	12.3626588	5.786229965	16.68382253	38.66312751	55.60862424	0	36.07610931	9.089110001	0	0	5.754393348	4.624866908	32.60136103	16.68382253	46.30963815	65.24800932	35.92637566	4.377048815
rna44336	-	-	-	GH16_20	N	-	-	GH16_20	NA	NA	NA	NA	NA	NA	NA	NA	NA	NA	MSTRG.52242	+	comp71601_c0	NLSGcomp916_c0_seq1	NLWBcomp31190_c0_seq1	Unigene7277_SBPH	comp71601_c0	Unigene3695_WBPH	group3597	0.039101623	0.9541879	No	631.9271125	605.5727517	654.0649243	681.7178798	467.957164	604.2351731	455.1780981	719.1693966	983.8961576	1346.763458	1205.62992	1396.399452	1149.279427	780.3147674	681.7178798	1431.82067	1321.606078	593.678534	1021.31139
rna44411	3.2.1.52:2	GH20(184-318)	GH20_e77	GH20	N	GH20	184-318	GH20	GH20:15	GH20:39|3.2.1.52:4	GH20_e77	GH20:58	3.2.1.52:2	NA	host glycan	233	1.50E-77	NA	MSTRG.52338	NA	NA	NA	NA	NA	NA	NA	NA	-0.213498908	1	No	15.23079609	35.77213076	54.41249979	37.2886882	41.99615575	44.75816097	57.58277144	29.80200335	31.05445917	85.83767093	128.3153795	74.80711352	78.62273744	37.48561885	37.2886882	141.6859769	108.2252402	41.49434673	24.80327662
rna44412	-	CBM21(158-265)	CBM21_e2	-	N	CBM21	158-265	CBM21	NA	NA	CBM21_e2	CBM21:15	-	NA	starch	103	2.00E-41	NA	MSTRG.52340	NA	NA	NA	NA	NA	NA	NA	NA	-0.288225404	0.574551569	No	124.1324314	170.140436	99.38137048	244.3364839	73.99322679	103.079401	68.55091839	221.9464986	243.8911184	60.67835359	157.7209874	289.6377985	196.5568436	367.1066305	244.3364839	167.8118638	74.46144357	295.0699247	147.3606434
rna44449	-	-	-	CE8	N	-	-	CE8	NA	NA	NA	NA	NA	NA	NA	NA	NA	NA	MSTRG.52409	NA	comp52839_c2, comp3570_c0, comp52839_c0, comp52839_c1, comp39986_c0	NA	NA	NA	NA	NA	NA	-1.730095557	0.426609674	No	4.605854179	18.01751378	376.5787947	3.837710452	106.6569035	242.7791156	0	0	10.60396167	32.55911656	8.019711221	82.47963799	16.18703418	5.493109915	3.837710452	0	0	0	4.377048815
rna44600	-	-	-	GT10	N	-	-	GT10	NA	NA	NA	NA	NA	NA	NA	NA	NA	NA	MSTRG.52574	NA	NA	NA	NA	NA	NA	NA	NA	-0.242105045	0.522041577	No	127.212899	120.5522205	1399.342961	362.1313102	1522.527297	1178.631572	90.48721227	146.657227	197.6881425	161.315623	173.7604098	132.351047	141.0584407	287.0445362	362.1313102	164.2460869	180.6637465	776.6655258	269.9180102
rna44621	-	-	-	CBM14	N	-	-	CBM14	NA	NA	NA	NA	NA	NA	NA	NA	NA	NA	MSTRG.52602	NA	NA	NA	NA	NA	NA	NA	NA	-0.650685774	1	No	0	3.39239947	0.486794283	5.167673848	0	0	0	0	4.544555	0	0	0	0	2.170396788	5.167673848	0	0	0	0
rna44674	3.2.1.20:14	GH13_17(115-260)	GH13_e221	GH13_17	N	GH13_17	115-260	GH13_17	NA	NA	GH13_e221	GH13_17:117|GH13:15	3.2.1.20:14	NA	sucrose/starch	349	2.80E-43	NA	MSTRG.52691	NA	NA	NA	NA	NA	NA	NA	NA	-1.860251271	0.46836094	No	33.06571234	17.87006068	32513.20457	2.42686782	27386.15979	31073.01418	21.93629388	372.5250418	52.2623825	20.71943781	16.03942244	0	9.249733817	5.806755925	2.42686782	452.5325009	513.6356788	0.427061316	0
rna44726	2.4.1.41:29	GT27(138-436)	GT27_e2	CBM13+GT27	N	GT27	138-436	GT27	GT27:12, CBM13:2	GT27:33|CBM13:18|2.4.1.41:4, CBM13:93|GT27:90|2.4.1.41:18	GT27_e2	GT27:95|CBM13:50	2.4.1.41:29	NA	-	298	1.40E-144	NA	MSTRG.52758	NA	NA	NA	NA	NA	NA	NA	NA	0.280384495	0.710648216	No	31.63605318	29.67586315	53.26959354	31.83906476	173.9840738	96.29786148	0	47.05579476	33.32673667	19.23947797	21.38589659	21.09944228	25.436768	44.89250271	31.83906476	22.86169963	53.80175818	90.7887807	36.47540679
rna44880	-	GT22(11-450)	GT22_e3	GT22	Y(1-23)	GT22	11-450	GT22	GT22:21	GT22:28	GT22_e3	GT22:63	-	NA	-	452	1.10E-162	NA	gene38991	NA	NA	NA	NA	NA	NA	NA	NA	NA	NA	NA	0	0	0	0	0.666605647	0	0	0	0	0	0	0	6.937300363	0	0	1.200366284	7.15841614	0	0
rna44897	-	-	-	CBM18	N	-	-	CBM18	NA	NA	NA	NA	NA	NA	NA	NA	NA	NA	MSTRG.52934	NA	comp1316357_c0, comp11347_c0	NA	NA	NA	NA	NA	NA	2.174686565	0.054317025	No	18.42375685	5.666170047	2.938634534	5.043901538	27.33083152	36.62031352	0	13.33247518	3.029703334	0	0	5.754393348	0	10.87571957	5.043901538	28.82221668	39.1693943	17.33471978	4.377048815
rna44934	-	GT31(251-445)	GT31_e99	-	N	GT31	251-445	GT31	NA	NA	GT31_e99	GT31:22	-	NA	-	187	7.10E-35	NA	MSTRG.52989	NA	NA	NA	NA	NA	NA	NA	NA	-0.333478841	0.529986283	No	2959.801114	2443.415784	0.784887745	354.829087	0	1.356307908	4058.214368	250.9642387	427.9455959	6827.054759	5587.065484	7263.962536	7251.791312	305.0231843	354.829087	71.72286518	60.22481336	31.75119975	6841.327297
rna44954	3.2.1.52:2	GH20(11-152)	GH20_e77	GH20	N	GH20	11-152	GH20	GH20:15	GH20:39|3.2.1.52:4	GH20_e77	GH20:58	3.2.1.52:2	NA	host glycan	233	4.40E-60	NA	MSTRG.53000	NA	NA	NA	NA	NA	NA	NA	NA	0.890493925	0.678203548	No	11.10400504	5.794824263	9.26048964	5.637936849	4.666239527	10.85046327	0	3.92131623	8.331684167	4.439879531	24.05913366	9.59065558	9.249733817	8.945794246	5.637936849	3.200976757	5.632871946	14.01626934	16.04917899
rna44982	-	GT31(122-313)	GT31_e99	GT31	Y(1-29)	GT31	122-313	GT31	GT31:41	GT31:10	GT31_e99	GT31:22	-	NA	-	187	4.00E-83	NA	MSTRG.53025	NA	NA	NA	NA	NA	NA	NA	NA	0.71701042	0.272340433	No	107.2544616	55.37474549	44.91517542	84.41682413	55.99487433	53.57416237	41.13055103	94.89585276	73.47030584	76.95791187	74.85063807	97.82468691	55.4984029	83.66717323	84.41682413	157.3977413	128.9597808	127.5051959	196.9671967
rna44999	-	-	-	GH146	N	-	-	GH146	NA	NA	NA	NA	NA	NA	NA	NA	NA	NA	MSTRG.53042	NA	comp52517_c0	NA	NA	NA	NA	NA	NA	NA	NA	NA	0	0	0	0	0	0	0	3.92131623	5.301980834	0	0	0	6.937300363	0	0	0	8.193268285	0	0
rna45009	-	GT31(140-329)	GT31_e25	-	N	GT31	140-329	GT31	NA	NA	GT31_e25	GT31:40	-	NA	-	196	3.60E-61	NA	MSTRG.53057	NA	NA	NA	NA	NA	NA	NA	NA	-0.054876458	0.850501647	No	67.57101889	82.89607266	2.032290569	33.83069204	5.332845174	2.712615816	52.09869797	24.31216063	23.48020084	112.4769481	106.929483	55.62580236	55.4984029	31.09690981	33.83069204	5.0288963	1.825035382	9.855870479	103.5901553
rna4501	-	-	-	GH76	N	-	-	GH76	NA	NA	NA	NA	NA	NA	NA	NA	NA	NA	MSTRG.5086	NA	NA	NA	NA	NA	NA	NA	NA	-0.640478259	0.885678942	No	29.15237294	47.82329478	39.66992279	118.9167171	35.99670492	16.95384885	21.93629388	178.8120201	115.8861525	39.95891578	58.81121562	47.9532779	32.37406836	161.6448139	118.9167171	109.8598483	111.5744655	60.11790657	39.39343933
rna45033	-	-	-	GT25	N	-	-	GT25	NA	NA	NA	NA	NA	NA	NA	NA	NA	NA	MSTRG.53080	NA	NA	NA	NA	NA	NA	NA	NA	-0.289588096	0.928447497	No	41.16692239	31.50822109	47.73283843	33.3498787	55.32826868	58.32124005	74.03499186	25.09642387	21.96534917	110.9969883	69.50416392	69.05272017	80.9351709	36.41346769	33.3498787	60.21537904	77.39083956	53.61909984	67.11474849
rna45048	-	-	-	GT10	N	-	-	GT10	NA	NA	NA	NA	NA	NA	NA	NA	NA	NA	MSTRG.53094	+	comp89115_c0	NLSGcomp8224_c0_seq1	NLWBcomp8748_c0_seq1	Unigene13029_SBPH	comp89115_c0	Unigene20663_WBPH	group4179	0.046191712	0.972675529	No	456.0400786	425.9943589	906.1014927	1252.785861	0	1719.798428	252.2673797	574.8649593	561.2525425	368.5100011	350.1940567	172.6318004	379.2390865	941.9915514	1252.785861	176.0537216	0	1428.812266	485.8524184
rna45102	-	GT49(2-143)	GT49_e7	-	N	GT49	2-143	GT49	GT49:1	GT49:6	GT49_e7	GT49:11	-	NA	-	228	3.80E-56	NA	MSTRG.53140	+	comp78653_c1	NLSGcomp16169_c0_seq1	NLWBcomp33689_c0_seq1	Unigene6967_SBPH	comp78653_c1	CL216.Contig2_WBPH, CL216.Contig4_WBPH, CL216.Contig3_WBPH, CL216.Contig7_WBPH, CL216.Contig8_WBPH	group278	-0.510103165	0.667358377	No	34.65486459	62.52414059	4.831055141	41.8312561	9.999084701	7.459693495	27.42036735	87.0532203	90.89110001	13.31963859	29.40560781	34.52636009	60.12326981	79.12418616	41.8312561	196.8615116	140.1158802	68.53296633	17.50819526
rna45392	-	GT54(117-361)	GT54_e5	-	N	GT54	117-361	GT54	GT54:0	GT54:40|2.4.1.145:3	GT54_e5	GT54:19	-	NA	-	273	2.50E-90	NA	MSTRG.53457	NA	comp70928_c0	NA	NA	NA	NA	NA	NA	0.448205221	0.896380968	No	174.2895435	94.29904938	0.486794283	11.04922001	0	0	142.5859102	27.44921361	45.44555	87.31763077	80.19711221	124.6785225	78.62273744	8.433258702	11.04922001	1.200366284	0	0.383241571	412.9016049
rna45445	3.2.1.25:19	-	GH2_e117	GH2	N	-	-	GH2	GH2:21	GH2:25|3.2.1.25:5	GH2_e117	GH2:62|GT57:1	3.2.1.25:19	NA	beta-mannan	718	2.00E-172	NA	MSTRG.53516	NA	NA	NA	NA	NA	NA	NA	NA	0.270559622	0.757905815	No	96.31110776	70.2987759	138.6467756	61.13747586	134.6543406	436.7311464	85.0031388	35.29184607	41.65842084	72.51803234	58.81121562	76.72524464	20.81190109	94.27934962	61.13747586	96.29453366	96.03293448	45.2562247	126.9344156
rna45519	2.4.1.15:146	GT20(14-455)	GT20_e0	GT20	N	GT20	14-455	GT20	GT20:0	GT20:1904|2.4.1.15:11	GT20_e0	GT20:733|CBM20:2	2.4.1.15:146	NA	-	462	7.50E-122	NA	gene39617	NA	NA	NA	NA	NA	NA	NA	NA	NA	NA	NA	0	0	0	0	0	0	0	0	0	0	0	0	0	0	0	0	0	0	0
rna45598	-	GT22(43-377)	GT22_e26	GT22	N	GT22	43-377	GT22	GT22:7	GT22:9|2.4.1.-:1	GT22_e26	GT22:8	-	NA	-	488	7.00E-139	NA	MSTRG.53686	NA	NA	NA	NA	NA	NA	NA	NA	-1.047754867	0.352029933	No	11.3368959	33.39810312	13.1547837	9.520022222	17.33174682	16.2756949	8.226110206	20.3908444	20.4504975	22.19939765	16.03942244	21.09944228	23.12433454	13.93768577	9.520022222	23.71668405	19.51383446	13.61553978	8.754097629
rna45728	-	AA3_2(71-520)	AA3_e31	AA3_2	N	AA3_2	71-520	AA3_2	NA	NA	AA3_e31	AA3_2:14	-	NA	-	559	1.20E-185	NA	gene39823	NA	comp556740_c0, comp883054_c0, comp6290_c0, comp1056667_c0	NA	NA	NA	NA	NA	NA	-0.115578771	1	No	2.215708259	5.173730142	2.013876827	19.27366728	3.999633881	3.39076977	0	5.489842722	7.574258334	4.439879531	0	0	4.624866908	28.04772919	19.27366728	16.09246816	12.06127393	0	2.918032543
rna4613	-|3.2.1.14:1|3.2.1.14:1	GH18(38-398)	GH18_e132+CBM14_e46+CBM14_e46	CBM14+GH18	Y(1-37)	GH18	38-398	GH18	GH18:28, CBM14:3	GH18:14|CBM14:10|AA15:1|CBM18:1|3.2.1.14:1, CBM14:12|GH18:10	CBM14_e46	CBM14:35|GH18:29|AA15:1	3.2.1.14:1	NA	chitin	52	2.60E-20	NA	MSTRG.5203	NA	comp25390_c0, comp73697_c0, comp551107_c0	NA	NA	NA	NA	NA	NA	0.781079229	0.706533522	No	26.08988575	11.02530836	8.542089343	142.8466845	6.666056468	10.85046327	32.90444082	33.72331958	185.5693292	47.358715	77.52387514	82.47963799	69.37300363	177.1009081	142.8466845	12.70785243	23.89926618	9.594458635	11.67213017
rna4613	-|3.2.1.14:1|3.2.1.14:1	GH18(38-398)	GH18_e132+CBM14_e46+CBM14_e46	CBM14+GH18	Y(1-37)	GH18	38-398	GH18	GH18:28, CBM14:3	GH18:14|CBM14:10|AA15:1|CBM18:1|3.2.1.14:1, CBM14:12|GH18:10	CBM14_e46	CBM14:35|GH18:29|AA15:1	3.2.1.14:1	NA	chitin	52	4.00E-22	NA	MSTRG.5203	NA	comp25390_c0, comp73697_c0, comp551107_c0	NA	NA	NA	NA	NA	NA	0.781079229	0.706533522	No	26.08988575	11.02530836	8.542089343	142.8466845	6.666056468	10.85046327	32.90444082	33.72331958	185.5693292	47.358715	77.52387514	82.47963799	69.37300363	177.1009081	142.8466845	12.70785243	23.89926618	9.594458635	11.67213017
rna4613	-|3.2.1.14:1|3.2.1.14:1	GH18(38-398)	GH18_e132+CBM14_e46+CBM14_e46	CBM14+GH18	Y(1-37)	GH18	38-398	GH18	GH18:28, CBM14:3	GH18:14|CBM14:10|AA15:1|CBM18:1|3.2.1.14:1, CBM14:12|GH18:10	GH18_e132	GH18:38|CBM14:28|AA15:1|CBM18:1	-	NA	-	356	4.80E-197	NA	MSTRG.5203	NA	comp25390_c0, comp73697_c0, comp551107_c0	NA	NA	NA	NA	NA	NA	0.781079229	0.706533522	No	26.08988575	11.02530836	8.542089343	142.8466845	6.666056468	10.85046327	32.90444082	33.72331958	185.5693292	47.358715	77.52387514	82.47963799	69.37300363	177.1009081	142.8466845	12.70785243	23.89926618	9.594458635	11.67213017
rna46165	-	GT76(11-496)	GT76_e2	-	Y(1-29)	GT76	11-496	GT76	NA	NA	GT76_e2	GT76:13	-	NA	-	441	9.30E-112	NA	MSTRG.54326	NA	NA	NA	NA	NA	NA	NA	NA	1.063124822	0.008947806	Up	76.541116	34.87542283	56.68812729	30.3222698	45.32918398	51.53970051	95.97128574	28.23347686	26.50990417	131.7164261	88.21682344	49.87140902	120.2465396	42.01597655	30.3222698	12.44757712	11.39677567	24.9017513	113.8032692
rna46418	-	-	-	GT43	N	-	-	GT43	NA	NA	NA	NA	NA	NA	NA	NA	NA	NA	MSTRG.54654	+	comp74857_c0	NLSGcomp4832_c0_seq1	NLWBcomp33828_c0_seq1	Unigene33132_SBPH	comp74857_c0	Unigene15310_WBPH	group5203	0.06886792	0.745316029	No	291.2102414	258.2472451	435.5955732	256.8606641	527.2850666	404.8579106	323.5603348	192.1444953	174.9653675	417.3486759	334.1546342	199.4856361	235.8682123	222.4063961	256.8606641	314.8089084	269.7682475	306.3818771	421.6557025
rna466	3.2.1.14:1|-|-|-	-	GH18_e264+CBM14_e54+CBM14_e54+CBM14_e54	CBM14+GH18	Y(1-22)	-	-	CBM14+GH18	NA	NA	CBM14_e54	CBM14:6|GH18:3	-	NA	chitin	55	1.90E-23	NA	MSTRG.508	NA	comp909820_c0, comp6788_c0	NA	NA	NA	NA	NA	NA	2.835990834	0.04861276	Up	250.8156369	83.91201519	7.73954501	334.8409818	15.99853552	20.34461862	16.45222041	19.60658115	496.1139209	71.03807249	26.73237074	3.836262232	97.12220508	122.5339561	334.8409818	469.4803579	230.0827113	26.09314484	103.5901553
rna466	3.2.1.14:1|-|-|-	-	GH18_e264+CBM14_e54+CBM14_e54+CBM14_e54	CBM14+GH18	Y(1-22)	-	-	CBM14+GH18	NA	NA	CBM14_e54	CBM14:6|GH18:3	-	NA	chitin	55	7.30E-23	NA	MSTRG.508	NA	comp909820_c0, comp6788_c0	NA	NA	NA	NA	NA	NA	2.835990834	0.04861276	Up	250.8156369	83.91201519	7.73954501	334.8409818	15.99853552	20.34461862	16.45222041	19.60658115	496.1139209	71.03807249	26.73237074	3.836262232	97.12220508	122.5339561	334.8409818	469.4803579	230.0827113	26.09314484	103.5901553
rna466	3.2.1.14:1|-|-|-	-	GH18_e264+CBM14_e54+CBM14_e54+CBM14_e54	CBM14+GH18	Y(1-22)	-	-	CBM14+GH18	NA	NA	CBM14_e54	CBM14:6|GH18:3	-	NA	chitin	55	8.80E-23	NA	MSTRG.508	NA	comp909820_c0, comp6788_c0	NA	NA	NA	NA	NA	NA	2.835990834	0.04861276	Up	250.8156369	83.91201519	7.73954501	334.8409818	15.99853552	20.34461862	16.45222041	19.60658115	496.1139209	71.03807249	26.73237074	3.836262232	97.12220508	122.5339561	334.8409818	469.4803579	230.0827113	26.09314484	103.5901553
rna466	3.2.1.14:1|-|-|-	-	GH18_e264+CBM14_e54+CBM14_e54+CBM14_e54	CBM14+GH18	Y(1-22)	-	-	CBM14+GH18	NA	NA	GH18_e264	GH18:97|CBM14:56|AA15:7	3.2.1.14:1	NA	chitin	351	7.20E-22	NA	MSTRG.508	NA	comp909820_c0, comp6788_c0	NA	NA	NA	NA	NA	NA	2.835990834	0.04861276	Up	250.8156369	83.91201519	7.73954501	334.8409818	15.99853552	20.34461862	16.45222041	19.60658115	496.1139209	71.03807249	26.73237074	3.836262232	97.12220508	122.5339561	334.8409818	469.4803579	230.0827113	26.09314484	103.5901553
rna46648	-	-	-	GT3	N	-	-	GT3	GT3:0	GT3:593|GT35:40|2.4.1.11:10	NA	NA	NA	NA	NA	NA	NA	NA	MSTRG.54897	NA	NA	NA	NA	NA	NA	NA	NA	0.390581617	0.756946936	No	36.07232871	17.76403659	75.38543972	80.20285678	94.65800184	89.51632194	10.96814694	16.46952817	36.35644	42.91883547	48.11826733	28.77196674	32.37406836	62.65189328	80.20285678	20.8720372	35.13827605	13.04175898	97.7540902
rna46727	2.4.1.175:59|2.4.1.226:59	-	GT7_e7	-	N	-	-	GT7_e7	NA	NA	GT7_e7	GT7:95|GT31:94	2.4.1.175:59|2.4.1.226:59	NA	-	138	5.00E-33	NA	MSTRG.54993	NA	NA	NA	NA	NA	NA	NA	NA	-1.418023153	0.03799503	Down	17.52517771	50.93066082	40.33392778	50.80378743	21.3313807	37.29846748	8.226110206	47.05579476	58.32178917	13.31963859	21.38589659	57.54393348	50.87353599	44.68545938	50.80378743	38.17581969	24.40599864	59.47555326	29.18032543
rna46908	-	-	CBM14_e31	-	N	-	-	CBM14_e31	NA	NA	CBM14_e31	CBM14:10	-	NA	chitin	48	4.60E-28	NA	gene40991	NA	comp68786_c0, comp67687_c0	NA	NA	NA	NA	NA	NA	-0.515213036	0.939442202	No	3.195942267	5.567808429	0.72405351	15.55584747	1.333211294	0	0	0	6.816832501	2.959919687	0	5.754393348	11.56216727	9.464421538	15.55584747	0	0	11.61662401	0
rna4703	2.4.1.15:96	GT20(11-490)	GT20_e1	GT20	N	GT20	11-490	GT20	NA	NA	GT20_e1	GT20:8450	2.4.1.15:96	NA	-	473	1.90E-135	NA	MSTRG.5301	NA	NA	NA	NA	NA	NA	NA	NA	NA	NA	NA	0	0	0	0.193183221	0	0	0	1.568526492	3.029703334	0	0	0	0	0	0.193183221	0	4.60871341	0	0
rna47080	-|-	-	CBM14_e56+CBM14_e56	-	N	-	-	CBM14_e56+CBM14_e56	CBM14:51	CBM14:14	CBM14_e56	CBM14:12	-	NA	chitin	48	2.60E-20	NA	gene41162	NA	NA	NA	NA	NA	NA	NA	NA	-0.045025097	1	No	3.015644911	6.955060815	0	7.653101752	0.666605647	0	0	3.92131623	4.544555	4.439879531	5.346474148	3.836262232	4.624866908	6.44756774	7.653101752	0	0	0.215484413	0
rna47080	-|-	-	CBM14_e56+CBM14_e56	-	N	-	-	CBM14_e56+CBM14_e56	CBM14:51	CBM14:14	CBM14_e56	CBM14:12	-	NA	chitin	48	4.00E-20	NA	gene41162	NA	NA	NA	NA	NA	NA	NA	NA	-0.045025097	1	No	3.015644911	6.955060815	0	7.653101752	0.666605647	0	0	3.92131623	4.544555	4.439879531	5.346474148	3.836262232	4.624866908	6.44756774	7.653101752	0	0	0.215484413	0
rna47189	-	-	-	CBM14	N	-	-	CBM14	CBM14:0, CE0:1	CBM14:64|CE0:35|CE4:1, CE0:36|CBM14:35|3.5.1.41:1	NA	NA	NA	NA	NA	NA	NA	NA	MSTRG.55594	NA	NA	NA	NA	NA	NA	NA	NA	2.872664088	0.001714361	Up	151.074627	32.27690662	3.072851283	2543.938849	3.333028234	3.39076977	0	65.09384942	318.11885	56.23847406	130.9886166	19.18131116	69.37300363	1035.176425	2543.938849	115.9224124	221.511104	1.532966285	48.14753696
rna47244	-	-	CBM14_e31	-	N	-	-	CBM14_e31	NA	NA	CBM14_e31	CBM14:10	-	NA	chitin	48	2.40E-28	NA	gene41326	NA	NA	NA	NA	NA	NA	NA	NA	0.305188892	1	No	0.798985567	0	0.72405351	1.968073143	0.666605647	0	0	0	0	0	5.346474148	3.836262232	0	1.952997032	1.968073143	0	0	1.077422067	0
rna47337	-	CBM39(5-99)	CBM39_e7	-	N	CBM39	5-99	CBM39	CBM39:5	CBM39:7|GH16:5	CBM39_e7	CBM39:6|GH16_4:5	-	NA	beta-glucan,lipopolysaccharide	94	1.10E-46	NA	MSTRG.55775	+	comp389071_c0	NA	NA	Unigene9600_SBPH	comp389071_c0	NA	group8063	-0.427552489	1	No	0	1.356959788	0	8.182842817	1.99981694	0	0	13.33247518	6.816832501	0	0	5.754393348	6.937300363	4.81960417	8.182842817	9.084857482	4.456294414	1.609142108	0
rna4734	-	GH30_1(91-514)	GH30_e23	GH30_1	Y(1-21)	GH30_1	91-514	GH30_1	CBM6:50	CBM6:7|GH30:6|CBM22:2|GH30_3:1	GH30_e23	GH30_1:34|GH30:4|GH30_3:1	-	NA	-	417	1.30E-154	NA	MSTRG.5352	NA	comp58402_c0	NA	NLWBcomp28230_c0_seq1	NA	NA	NA	NA	-8.398961335	0.001371997	Down	0.798985567	23.20832602	3.425428816	2.345070605	5.332845174	0	0	25.88068712	4.544555	7.399799218	0	0	0	0.954824932	2.345070605	307.4619083	222.9510993	0	0
rna47369	-	-	-	CBM6	Y(1-21)	-	-	CBM6	NA	NA	NA	NA	NA	NA	NA	NA	NA	NA	gene41451	NA	NA	NA	NA	NA	NA	NA	NA	NA	NA	NA	0	0	0	0	0	0	0	0	0	0	0	0	0	0	0	0	0	0	0
rna4765	-	-	-	GT2	N	-	-	GT2	NA	NA	NA	NA	NA	NA	NA	NA	NA	NA	MSTRG.5394	NA	comp66528_c2, comp66528_c1, comp66528_c3, comp69930_c0, comp14534_c0	NLSGcomp26672_c0_seq1, NLSGcomp26672_c0_seq1, NLSGcomp26672_c0_seq1, NLSGcomp26672_c0_seq1, NLSGcomp26672_c0_seq1	NLWBcomp6814_c0_seq1, NLWBcomp6814_c0_seq1, NLWBcomp6814_c0_seq1, NLWBcomp6814_c0_seq1, NLWBcomp6814_c0_seq1	NA	NA	NA	NA	-0.517643434	0.63791297	No	92.86985029	95.53948048	134.721095	22.09454182	95.32460749	163.4351029	90.48721227	243.9058695	147.6980375	72.51803234	80.19711221	126.5966537	92.49733817	31.12783851	22.09454182	95.14642978	97.09587488	606.7988151	220.311457
rna47802	-	-	-	GT13	N	-	-	GT13	GT13:0	GT13:30|2.4.1.-:2	NA	NA	NA	NA	NA	NA	NA	NA	MSTRG.56594	+	comp7287_c0, comp55451_c0	NA	NA	Unigene17348_SBPH	comp7287_c0	Unigene6954_WBPH	group4435	-1.609619567	0.564637236	No	2.673501334	4.267602599	7.374206947	4.830498508	1.333211294	6.781539541	0	18.03805466	8.331684167	7.399799218	8.019711221	0	4.624866908	11.79858478	4.830498508	61.4072751	42.89567456	19.54319927	8.754097629
rna47823	2.4.1.-:92	GT13(1-156)	GT13_e0	-	N	GT13	1-156	GT13	GT13:0	GT13:30|2.4.1.-:2	GT13_e0	GT13:142	2.4.1.-:92	NA	-	321	4.70E-83	NA	MSTRG.56832	+	comp776577_c0, comp1107024_c0	NA	NA	NA	comp776577_c0	CL3371.Contig2_WBPH	group10675	0.046989464	1	No	2.86524437	3.449153428	3.74193602	8.547453974	5.332845174	8.816001403	0	20.3908444	12.87623917	2.959919687	13.36618537	9.59065558	4.624866908	7.977152713	8.547453974	90.03242693	68.26031585	84.92160442	7.295081358
rna4822	-	-	-	GH22	Y(1-21)	-	-	GH22	NA	NA	NA	NA	NA	NA	NA	NA	NA	NA	MSTRG.5465	NA	NA	NA	NA	NA	NA	NA	NA	-4.210512835	0.174742369	No	3.780367305	56.88447225	35.86966789	1.293722464	0	0	10.96814694	160.7739654	9.846535834	10.35971891	0	0	0	1.031897051	1.293722464	4017.56638	3215.405239	0	0
rna4826	-	-	-	CBM14+GH18	N	-	-	CBM14+GH18	NA	NA	NA	NA	NA	NA	NA	NA	NA	NA	MSTRG.5467	NA	NA	NA	NA	NA	NA	NA	NA	1.379662075	0.694527289	No	5.391351321	2.543025885	3.22472462	2.866060184	1.99981694	6.103385587	2.742036735	1.568526492	5.301980834	1.479959844	2.673237074	1.918131116	2.312433454	4.722256595	2.866060184	1.611436426	3.655417568	3.79145625	2.918032543
rna4886	-	-	-	GT2	N	-	-	GT2	NA	NA	NA	NA	NA	NA	NA	NA	NA	NA	MSTRG.5560	+	comp79165_c0, comp79165_c0	NLSGcomp10746_c0_seq1, NLSGcomp11965_c0_seq1	NA	Unigene6436_SBPH, Unigene6662_SBPH, Unigene14740_SBPH, Unigene17487_SBPH, Unigene25000_SBPH	comp79165_c0	CL302.Contig2_WBPH, CL302.Contig3_WBPH, Unigene24380_WBPH, Unigene22119_WBPH	group108	-0.271879085	0.79611835	No	555.4889592	725.4771531	820.4432909	273.9680278	1042.571232	989.426619	562.1175308	41.56595204	211.3218075	649.7023714	636.2304236	1008.936967	730.7289715	352.9444737	273.9680278	542.3996704	561.38609	469.8962207	608.4097852
rna4937	-	GT31(139-262)	GT31_e12	GT31	Y(1-22)	GT31	139-262	GT31	GT7:2, GT31:37	GT7:20|GT31:19|2.4.1.175:2, GT31:23|GT7:19|2.4.1.175:2	GT31_e12	GT31:12|GT7:11	-	NA	-	126	6.90E-59	NA	MSTRG.5595	+	comp75442_c0	NLSGcomp17561_c0_seq1	NA	NA	comp75442_c0	Unigene11664_WBPH	group11621	-1.121658361	0.143748865	No	35.51195312	98.74151521	48.22561858	81.88252213	35.99670492	52.89600842	0	54.11416397	73.47030584	38.47895593	61.4844527	86.31590022	60.12326981	94.66780328	81.88252213	36.82465857	47.34662217	152.5973722	83.16392748
rna4940	-	-	-	CE0	N	-	-	CE0	NA	NA	NA	NA	NA	NA	NA	NA	NA	NA	MSTRG.5598	+	comp70880_c0, comp70880_c0, comp70880_c0, comp73522_c3, comp73522_c3, comp73522_c3	NLSGcomp3106_c0_seq1, NLSGcomp3106_c0_seq2, NLSGcomp3106_c0_seq3, NLSGcomp3106_c0_seq1, NLSGcomp3106_c0_seq2, NLSGcomp3106_c0_seq3	NLWBcomp32088_c0_seq1, NLWBcomp32088_c0_seq1, NLWBcomp32088_c0_seq1, NLWBcomp32088_c0_seq1, NLWBcomp32088_c0_seq1, NLWBcomp32088_c0_seq1	CL2604.Contig1_SBPH	comp70880_c0	Unigene22330_WBPH	group2617	-0.295748201	0.160639599	No	1622.039488	2073.502773	5624.155317	1908.043674	4110.957024	4740.296139	0	647.8014412	1095.237755	1272.765466	1892.651848	1308.165421	1535.455814	1795.73382	1908.043674	1081.321781	952.9490012	405.4574519	1871.917876
rna5068	3.1.1.-:2	CE13(88-393)	CE13_e0	CE0	Y(1-23)	CE13	88-393	CE13	CE13:1	CE13:9	CE13_e0	CE13:365|GT1:1	3.1.1.-:2	NA	pectin	350	3.70E-36	NA	MSTRG.5788	NA	comp70519_c0, comp75486_c0, comp42906_c0	NA	NA	NA	NA	NA	NA	-1.378238215	0.100893625	No	23.93066924	72.96486762	0	73.43486206	0	0	19.19425715	66.66237591	103.0099133	17.75951812	8.019711221	46.03514678	18.49946763	86.62619935	73.43486206	0	0	0	8.754097629
rna5069	-	-	CBM14_e30	CBM14	Y(1-31)	-	-	CBM14	NA	NA	CBM14_e30	CBM14:13	-	NA	chitin	54	3.20E-26	NA	MSTRG.5790	NA	comp8678_c0, comp53074_c0	NA	NA	NA	NA	NA	NA	1.874036826	1	No	1.08670734	0	0	1.621528823	0	0	0	1.568526492	8.331684167	2.959919687	0	1.918131116	0	2.430776605	1.621528823	10.86898484	8.41120317	0	0
rna5096	-	GH31(147-536)	GH31_e62	GH31	N	GH31	147-536	GH31	GH31_20:2	NA	GH31_e62	GH31:6	-	NA	-	394	9.50E-184	NA	MSTRG.5824	+	comp79724_c0, comp79724_c0	NLSGcomp3226_c0_seq1, NLSGcomp2585_c0_seq1	NLWBcomp33429_c0_seq1, NLWBcomp33429_c0_seq1	CL1446.Contig3_SBPH	comp77839_c0, comp79724_c0	CL945.Contig1_WBPH, CL945.Contig2_WBPH	group695	0.289623987	0.892400784	No	581.2716474	808.0179256	2591.31323	541.3164173	1648.515764	1158.965108	134.3598	76.85779811	220.4109175	276.7524908	136.3350908	274.2927496	661.3559679	265.9908651	541.3164173	182.9557707	204.1271429	76.17190098	812.6720633
rna5195	-	-	-	GH146	N	-	-	GH146	NA	NA	NA	NA	NA	NA	NA	NA	NA	NA	MSTRG.5934	+	comp62939_c0	NLSGcomp162_c0_seq1	NLWBcomp27930_c0_seq1	CL225.Contig1_SBPH, CL4206.Contig2_SBPH, CL225.Contig2_SBPH	comp62939_c0, comp73750_c1	CL854.Contig2_WBPH, Unigene26690_WBPH, Unigene15045_WBPH	group157	0.213294298	0.350553605	No	20667.35595	17566.8373	13050.56699	43533.07334	11170.31082	12083.34715	21467.4056	22142.10422	25230.61194	27266.78016	34471.39207	19699.20656	38222.21256	38952.26461	43533.07334	72348.61017	87819.76503	12466.76496	9044.441868
rna5249	-	-	CBM48_e63	CBM48	N	-	-	CBM48	CBM48:23	CBM48:73	CBM48_e63	CBM48:153	-	NA	glycogen	56	1.30E-32	NA	MSTRG.5988	+	comp69601_c0, comp69601_c0	NLSGcomp3742_c0_seq1, NLSGcomp3742_c0_seq1	NLWBcomp174045_c0_seq1, NLWBcomp27075_c0_seq1	Unigene3116_SBPH	comp69601_c0	NA	group7443	0.372069339	0.496738775	No	461.1259674	363.5803906	437.758355	316.1899397	505.9536859	459.7883809	427.7577307	371.7407786	499.90105	580.1442587	679.0022167	452.6789434	624.3570326	379.5092475	316.1899397	959.4462847	1190.999061	363.549142	418.7376699
rna5256	-	-	-	GH5_12	N	-	-	GH5_12	NA	NA	NA	NA	NA	NA	NA	NA	NA	NA	MSTRG.5992	NA	NA	NA	NA	NA	NA	NA	NA	-0.121147154	1	No	33.27006913	29.89841593	59.05539901	17.93710537	29.9972541	50.86154656	65.80888165	71.36795538	84.83169334	82.87775124	61.4844527	132.351047	122.5589731	51.22001827	17.93710537	79.18533819	78.79604558	101.515037	45.22950442
rna5334	-	-	-	GT22	Y(1-31)	-	-	GT22	NA	NA	NA	NA	NA	NA	NA	NA	NA	NA	MSTRG.6104	+	comp81116_c0	NA	NA	CL3628.Contig1_SBPH, CL3628.Contig2_SBPH, Unigene10241_SBPH, Unigene11275_SBPH, Unigene16706_SBPH, Unigene2917_SBPH	comp78586_c0, comp81116_c0, comp80713_c0, comp81127_c0, comp79842_c0	CL698.Contig1_WBPH, CL698.Contig3_WBPH, Unigene4108_WBPH, CL2378.Contig1_WBPH, CL2378.Contig2_WBPH, Unigene15394_WBPH, Unigene864_WBPH	group18	-0.15893003	0.72701035	No	353.6413302	444.3187279	24.70326852	903.4212475	12.66550729	29.83877398	205.6527552	312.9210351	492.3267917	316.7114065	358.2137679	749.9892663	448.6120901	863.2191317	903.4212475	536.2321772	262.6966644	55.63455633	280.1311241
rna5505	-|-	CBM39(33-127)+GH16_4(199-496)	CBM39_e7+GH16_e323	CBM39+GH16_4	N	CBM39+GH16_4	199-496	CBM39+GH16_4	CBM39:5	CBM39:7|GH16:5	CBM39_e7	CBM39:6|GH16_4:5	-	NA	beta-glucan,lipopolysaccharide	94	2.10E-46	NA	MSTRG.6279	+	comp76533_c0	NLSGcomp16646_c0_seq1	NLWBcomp31708_c0_seq1	NA	comp76533_c0	Unigene4679_WBPH	group10222	1.41312997	0.275128815	No	41.93038855	41.8935961	7.781965503	166.0048866	16.66514117	14.24123304	13.71018368	43.91874177	65.13862167	42.91883547	16.03942244	11.5087867	41.62380218	182.3149568	166.0048866	20.28827613	17.1660262	0.996476403	36.47540679
rna5505	-|-	CBM39(33-127)+GH16_4(199-496)	CBM39_e7+GH16_e323	CBM39+GH16_4	N	CBM39+GH16_4	199-496	CBM39+GH16_4	CBM39:5	CBM39:7|GH16:5	GH16_e323	GH16_4:5|CBM39:4	-	NA	-	296	1.50E-171	NA	MSTRG.6279	+	comp76533_c0	NLSGcomp16646_c0_seq1	NLWBcomp31708_c0_seq1	NA	comp76533_c0	Unigene4679_WBPH	group10222	1.41312997	0.275128815	No	41.93038855	41.8935961	7.781965503	166.0048866	16.66514117	14.24123304	13.71018368	43.91874177	65.13862167	42.91883547	16.03942244	11.5087867	41.62380218	182.3149568	166.0048866	20.28827613	17.1660262	0.996476403	36.47540679
rna5638	2.4.1.-:4	GT32(93-204)	GT32_e105	-	N	GT32	93-204	GT32	GT32:48	GT32:8	GT32_e105	GT32:11	2.4.1.-:4	NA	-	111	5.40E-40	NA	MSTRG.6455	+	comp71314_c0, comp70781_c0, comp81264_c0	NLSGcomp23465_c0_seq1, NLSGcomp23465_c0_seq1, NLSGcomp23465_c0_seq1	NLWBcomp6479_c0_seq1, NLWBcomp6479_c0_seq1, NLWBcomp6479_c0_seq1	NA	comp71314_c0	Unigene12561_WBPH	group11071	0.3170338	0.728359116	No	71.48657792	89.54090232	183.2337731	129.6181744	122.655439	211.5840337	0	119.9922766	151.4851667	20.71943781	56.13797855	38.36262232	20.81190109	184.5425258	129.6181744	4.617826158	8.258784174	122.9850901	71.49179731
rna566	-	-	-	CBM48	N	-	-	CBM48	NA	NA	NA	NA	NA	NA	NA	NA	NA	NA	MSTRG.607	+	comp70408_c0, comp70408_c0	NLSGcomp23299_c0_seq1, NLSGcomp23299_c0_seq1	NLWBcomp33162_c0_seq1, NLWBcomp18235_c0_seq1	Unigene23672_SBPH	comp70408_c0	Unigene12258_WBPH	group4716	-0.338999632	0.435165539	No	114.4623484	164.8975115	501.4691097	386.5791969	348.6347533	694.429649	279.687747	331.743353	277.9752809	580.1442587	1178.89755	377.8718298	744.6035723	401.8616675	386.5791969	798.2069919	657.3442393	829.7290144	166.327855
rna5750	-	-	-	GT61	Y(1-23)	-	-	GT61	NA	NA	NA	NA	NA	NA	NA	NA	NA	NA	MSTRG.6620	+	comp72109_c0	NLSGcomp773_c1_seq1	NLWBcomp32121_c0_seq1	Unigene5133_SBPH	comp72109_c0	Unigene6355_WBPH	group3342	0.020184706	1	No	1643.963601	994.3767244	582.5011042	760.3257719	495.9546012	699.8548806	891.161939	346.6443547	574.1287817	1311.244421	1039.889222	1572.867515	1276.463267	585.8238869	760.3257719	292.8738739	299.6266109	677.0323969	4296.80292
rna5763	-	-	-	GT3	N	-	-	GT3	NA	NA	NA	NA	NA	NA	NA	NA	NA	NA	MSTRG.6638	+	comp66088_c0	NA	NLWBcomp20534_c0_seq1	NA	comp66088_c0, comp77480_c2	NA	group5628	0.746247476	0.229611411	No	212.3427425	125.2373419	198.3830219	403.6440595	184.6497642	192.595723	95.97128574	197.634338	318.8762759	150.9559041	168.4139356	189.8949805	205.8065774	368.362198	403.6440595	617.4962033	596.0951973	210.7199226	68.57376476
rna5778	-	-	-	CBM5+GH18	N	-	-	CBM5+GH18	NA	NA	NA	NA	NA	NA	NA	NA	NA	NA	MSTRG.6656	+	comp80682_c0, comp80682_c0, comp80682_c0, comp80682_c0, comp74493_c0, comp74493_c0, comp74493_c0, comp74493_c0	NLSGcomp2563_c0_seq2, NLSGcomp2563_c0_seq3, NLSGcomp2563_c0_seq4, NLSGcomp2563_c0_seq1, NLSGcomp2563_c0_seq2, NLSGcomp2563_c0_seq3, NLSGcomp2563_c0_seq4, NLSGcomp2563_c0_seq1	NLWBcomp35607_c1_seq2, NLWBcomp35607_c1_seq2, NLWBcomp35607_c1_seq2, NLWBcomp35607_c1_seq2, NLWBcomp35607_c1_seq2, NLWBcomp35607_c1_seq2, NLWBcomp35607_c1_seq2, NLWBcomp35607_c1_seq2	Unigene8053_SBPH	comp80682_c0	Unigene18572_WBPH	group3678	-0.118090374	0.743866996	No	475.9159389	619.0172117	1137.581965	891.5235383	1100.565923	1283.745435	688.2512206	672.1136018	1005.861507	1456.280486	1895.325085	999.3463114	1667.26452	993.7117642	891.5235383	1835.055524	1661.545226	835.1098212	462.5081581
rna5829	-	-	-	GH0	N	-	-	GH0	GH0:14	GH0:8	NA	NA	NA	NA	NA	NA	NA	NA	MSTRG.6732	+	comp80359_c0	NLSGcomp16312_c0_seq1	NLWBcomp28006_c0_seq1	Unigene16008_SBPH	comp80359_c0	Unigene12730_WBPH	group4355	-0.004400827	0.871052661	No	127.1989059	137.4351486	241.6072666	376.3572637	221.9796804	231.2504983	134.3598	141.9516475	145.42576	186.4749403	315.4419747	184.1405871	226.6184785	420.1533132	376.3572637	793.0039636	760.5020847	230.1979471	138.6065458
rna5851	-	AA1(220-743)	AA1_e38	AA1	Y(1-46)	AA1	220-743	AA1	NA	NA	AA1_e38	AA1:31	-	NA	-	523	0	NA	MSTRG.6757	+	comp80214_c0	NA	NLWBcomp10733_c0_seq1	Unigene13947_SBPH	comp80214_c0	Unigene3359_WBPH	group4247	4.236305899	2.81E-05	Up	824.6874509	100.7788503	10.11262199	3785.772861	25.33101458	29.16062003	0	197.634338	1323.980357	60.67835359	29.40560781	78.64337575	41.62380218	2995.213706	3785.772861	67.15977926	96.25621617	2.126880166	345.7868564
rna6012	-	AA3_2(3-506)	AA3_e0	AA3_2	N	AA3_2	3-506	AA3_2	NA	NA	AA3_e0	AA3_2:116|AA3:5	-	NA	-	561	7.00E-187	NA	MSTRG.6892	NA	NA	NA	NA	NA	NA	NA	NA	0.351981059	1	No	1.823770339	0.678479894	0	3.219820514	0.666605647	0.678153954	2.742036735	2.352789738	3.029703334	0	0	3.836262232	0	1.518931735	3.219820514	1.600488378	0	0	7.295081358
rna602	-	GT61(230-336)	-	-	Y(1-27)	GT61	230-336	GT61	NA	NA	NA	NA	NA	NA	NA	NA	NA	NA	MSTRG.673	+	comp74313_c0	NA	NA	CL1556.Contig1_SBPH, CL1556.Contig2_SBPH	comp74313_c0	CL1864.Contig1_WBPH	group981	-0.019994325	1	No	780.000924	799.9814486	605.5280905	916.9278505	517.2859819	564.9022438	929.5504533	692.5044462	664.2624559	883.5360267	561.3797855	431.5795011	594.2953977	875.3379912	916.9278505	422.3202866	349.9146769	255.2873998	767.4425589
rna6221	2.4.1.-:5	GT7(126-226)	GT7_e18	-	Y(1-13)	GT7	126-226	GT7	GT7:6	GT7:9|GT0:1|2.4.1.-:1	GT7_e18	GT7:28|GT50:1	2.4.1.-:5	NA	-	237	1.20E-41	NA	MSTRG.7169	NA	comp80132_c0	NA	NA	NA	NA	NA	NA	-0.234800886	0.728308551	No	420.2124401	231.3769494	0	63.12695018	0	0	161.7801674	47.840058	140.1237792	165.7555025	32.07884489	276.2108807	41.62380218	45.580832	63.12695018	0	0	0	1180.344164
rna6301	-	-	-	GT29	N	-	-	GT29	NA	NA	NA	NA	NA	NA	NA	NA	NA	NA	MSTRG.7250	+	comp74672_c0, comp74672_c0	NA	NLWBcomp14444_c0_seq1, NLWBcomp18678_c0_seq1	NA	comp74672_c0	Unigene6210_WBPH	group10398	0.841719499	0.767406556	No	530.0146085	222.8917782	201.3073611	530.0227897	0	351.9619022	616.9582655	340.3702488	634.7228484	211.6342576	0	0	270.5547141	491.7675197	530.0227897	286.3758658	242.5437816	53.2246501	792.2458355
rna6353	2.4.1.255:5	GT61(324-429)	GT61_e12	GT61	Y(1-17)	GT61	324-429	GT61	GT61:6	GT61:37|2.4.1.255:1	GT61_e12	GT61:109|GT49:1	2.4.1.255:5	NA	-	107	3.70E-47	NA	MSTRG.7304	NA	NA	NA	NA	NA	NA	NA	NA	NA	NA	NA	0	0	0	0	0	0	2.742036735	0	0	0	0	0	0	0	0	0	0	0	0
rna6366	-	-	-	GT68	N	-	-	GT68	NA	NA	NA	NA	NA	NA	NA	NA	NA	NA	MSTRG.7316	+	comp65842_c0	NA	NA	Unigene30407_SBPH	comp65842_c0	NA	group9847	0.640367616	0.489266839	No	41.89855202	30.86576048	0	30.02798753	0	0	0	71.36795538	115.1287267	4.439879531	0	23.01757339	0	84.02775871	30.02798753	0	0.730014153	0	35.01639052
rna644	-	-	-	CBM14	N	-	-	CBM14	NA	NA	NA	NA	NA	NA	NA	NA	NA	NA	MSTRG.720	+	comp74442_c0, comp74442_c0, comp74442_c0, comp74442_c0	NLSGcomp9154_c0_seq1, NLSGcomp9154_c0_seq2, NLSGcomp9154_c0_seq1, NLSGcomp9154_c0_seq2	NLWBcomp35608_c0_seq1, NLWBcomp35608_c0_seq1, NLWBcomp35608_c0_seq5, NLWBcomp35608_c0_seq5	Unigene32852_SBPH	comp74442_c0	Unigene11926_WBPH	group5185	0.235993243	0.688078717	No	145.4532914	142.8189911	146.8133419	178.4000044	128.6548898	119.3550959	159.0381307	182.7333363	233.2871567	319.6713262	331.4813972	182.222456	289.0541818	191.4425987	178.4000044	383.86581	252.686416	226.8862352	199.8852292
rna6569	2.4.1.109:6	GT105(1-121)	GT105_e1	-	N	GT105	1-121	GT105	NA	NA	GT105_e1	GT105:26	2.4.1.109:6	NA	-	137	7.60E-38	NA	MSTRG.7520	+	comp79665_c0	NA	NA	NA	comp79665_c0, comp81329_c0	Unigene1830_WBPH, Unigene3188_WBPH, Unigene3128_WBPH	group700	-0.718419014	0.941985691	No	10.03004204	16.78984003	0.730191424	11.85300701	0	1.356307908	30.16240409	7.058369214	34.84158834	19.23947797	10.6929483	42.19888455	13.87460073	38.80428699	11.85300701	41.45343278	66.05957978	33.95444121	11.67213017
rna6635	-	-	-	GT1	N	-	-	GT1	NA	NA	NA	NA	NA	NA	NA	NA	NA	NA	MSTRG.7589	+	comp74292_c0, comp74292_c0, comp74292_c0, comp74292_c0, comp74292_c0	NLSGcomp1778_c0_seq2, NLSGcomp1778_c0_seq5, NLSGcomp1778_c0_seq6, NLSGcomp1778_c0_seq1, NLSGcomp1778_c0_seq4	NLWBcomp31358_c0_seq1, NLWBcomp31358_c0_seq1, NLWBcomp31358_c0_seq1, NLWBcomp31358_c0_seq1, NLWBcomp31358_c0_seq1	Unigene108_SBPH	comp74292_c0	Unigene5522_WBPH	group2772	-0.132551042	0.743295755	No	1658.358805	1445.019978	2295.73984	839.002063	2215.130564	2201.287735	1423.117066	580.354802	598.3664084	2811.923703	2921.848122	1233.358308	2638.486571	1031.58317	839.002063	766.5521132	565.9172396	749.4922003	2957.425982
rna6757	-	-	-	GH146	N	-	-	GH146	NA	NA	NA	NA	NA	NA	NA	NA	NA	NA	MSTRG.7715	NA	comp65208_c1	NA	NA	NA	NA	NA	NA	-0.011474488	1	No	13.39077026	10.44072703	9.911645338	15.27297989	7.999267761	6.103385587	32.90444082	22.74363413	17.42079417	11.83967875	34.75208196	21.09944228	6.937300363	20.26726337	15.27297989	32.83438568	58.39977798	6.03156419	0
rna6987	-	GT92(272-397)	GT92_e11	-	N	GT92	272-397	GT92	NA	NA	GT92_e11	GT92:9	-	NA	-	248	9.10E-46	NA	MSTRG.7903	+	comp79806_c1, comp79806_c1, comp79806_c1	NLSGcomp1003_c0_seq1, NLSGcomp1003_c0_seq2, NLSGcomp1003_c0_seq3	NA	NA	comp681673_c0, comp79806_c1	NA	group5754	1.972040957	0.035479706	Up	773.9696104	149.5221553	0	31.28885703	0	0	523.7290165	29.0177401	53.01980834	1824.790487	1018.503325	592.7025148	2441.929728	31.92426299	31.28885703	0	2.920056611	0.766483142	1968.21295
rna6988	-	-	-	GH5_12	N	-	-	GH5_12	NA	NA	NA	NA	NA	NA	NA	NA	NA	NA	MSTRG.7904	+	comp81111_c0, comp81111_c0	NLSGcomp4424_c0_seq2, NLSGcomp6773_c0_seq3	NLWBcomp35786_c0_seq1, NLWBcomp35786_c0_seq1	CL872.Contig1_SBPH, CL872.Contig2_SBPH, Unigene6748_SBPH, Unigene20571_SBPH, Unigene28518_SBPH, Unigene29053_SBPH, Unigene31930_SBPH	comp78943_c0, comp81111_c0, comp73193_c0, comp77485_c0	CL1284.Contig1_WBPH, CL1284.Contig2_WBPH, Unigene5064_WBPH, CL1524.Contig2_WBPH, Unigene4071_WBPH, Unigene24223_WBPH	group20	-0.316144191	0.510803142	No	82.36494211	77.17301035	162.1120803	144.6298811	117.3225938	158.6880253	30.16240409	269.0022934	395.376285	78.43787171	318.1152118	322.2460275	254.36768	272.1747679	144.6298811	499.9962353	409.329274	595.3646127	96.29507392
rna7122	-	-	-	CE8	N	-	-	CE8	NA	NA	NA	NA	NA	NA	NA	NA	NA	NA	MSTRG.8064	NA	comp64288_c0, comp64288_c0, comp64288_c0, comp64288_c0, comp64288_c0, comp64288_c0, comp752254_c0, comp752254_c0, comp752254_c0, comp752254_c0, comp752254_c0, comp752254_c0, comp785508_c0, comp785508_c0, comp785508_c0, comp785508_c0, comp785508_c0, comp785508_c0	NLSGcomp9121_c0_seq1, NLSGcomp3911_c0_seq1, NLSGcomp19205_c0_seq1, NLSGcomp9121_c0_seq1, NLSGcomp3911_c0_seq1, NLSGcomp19205_c0_seq1, NLSGcomp9121_c0_seq1, NLSGcomp3911_c0_seq1, NLSGcomp19205_c0_seq1, NLSGcomp9121_c0_seq1, NLSGcomp3911_c0_seq1, NLSGcomp19205_c0_seq1, NLSGcomp9121_c0_seq1, NLSGcomp3911_c0_seq1, NLSGcomp19205_c0_seq1, NLSGcomp9121_c0_seq1, NLSGcomp3911_c0_seq1, NLSGcomp19205_c0_seq1	NLWBcomp34666_c0_seq1, NLWBcomp34666_c0_seq1, NLWBcomp34666_c0_seq1, NLWBcomp418430_c0_seq1, NLWBcomp418430_c0_seq1, NLWBcomp418430_c0_seq1, NLWBcomp34666_c0_seq1, NLWBcomp34666_c0_seq1, NLWBcomp34666_c0_seq1, NLWBcomp418430_c0_seq1, NLWBcomp418430_c0_seq1, NLWBcomp418430_c0_seq1, NLWBcomp34666_c0_seq1, NLWBcomp34666_c0_seq1, NLWBcomp34666_c0_seq1, NLWBcomp418430_c0_seq1, NLWBcomp418430_c0_seq1, …	NA	NA	NA	NA	-1.796781551	0.031669575	Down	106.0667717	304.2911832	0	34.81585635	75.32643808	25.0916963	403.0794001	996.0143224	131.792095	260.4729325	109.60272	147.6960959	400.0509876	25.68160623	34.81585635	7323.951578	8059.153812	1552.398418	107.9672041
rna7166	-	-	-	GH146	N	-	-	GH146	NA	NA	NA	NA	NA	NA	NA	NA	NA	NA	MSTRG.8126	+	comp455226_c0, comp601076_c0	NA	NA	CL16.Contig4_SBPH, Unigene3885_SBPH, Unigene3884_SBPH, Unigene9212_SBPH	comp455226_c0, comp72353_c0	CL594.Contig2_WBPH, CL594.Contig4_WBPH, CL594.Contig8_WBPH, CL594.Contig7_WBPH, CL594.Contig5_WBPH, CL594.Contig3_WBPH	group52	1.587681232	0.981285579	No	6.422069655	1.636898342	4.246871593	4.768303606	12.66550729	6.103385587	0	16.46952817	16.66336833	0	0	0	9.249733817	4.029209608	4.768303606	19.34818515	21.50732925	5.989752958	7.295081358
rna7272	-	-	-	GH13	N	-	-	GH13	NA	NA	NA	NA	NA	NA	NA	NA	NA	NA	MSTRG.8243	+	comp77805_c0, comp77805_c0, comp77805_c0, comp77805_c0, comp77805_c0, comp77805_c0, comp77805_c0, comp77805_c0, comp77805_c0	NLSGcomp1138_c0_seq5, NLSGcomp1138_c0_seq9, NLSGcomp2039_c0_seq1, NLSGcomp1138_c0_seq5, NLSGcomp1138_c0_seq9, NLSGcomp2039_c0_seq1, NLSGcomp1138_c0_seq5, NLSGcomp1138_c0_seq9, NLSGcomp2039_c0_seq1	NLWBcomp30958_c0_seq1, NLWBcomp30958_c0_seq1, NLWBcomp30958_c0_seq1, NLWBcomp34935_c0_seq1, NLWBcomp34935_c0_seq1, NLWBcomp34935_c0_seq1, NLWBcomp140106_c0_seq1, NLWBcomp140106_c0_seq1, NLWBcomp140106_c0_seq1	CL340.Contig1_SBPH, CL340.Contig2_SBPH	comp77805_c0	CL51.Contig1_WBPH, CL51.Contig2_WBPH, CL51.Contig3_WBPH	group316	0.130420041	0.620283045	No	1227.086311	1081.159827	1912.9918	3801.863997	1414.537182	1955.796004	1069.394327	1815.569414	1653.460594	1373.402735	1619.981667	1068.399032	1352.773571	3542.969112	3801.863997	4245.915035	5711.856602	1041.660018	1139.491708
rna7310	2.4.1.-:14	GT22(16-447)	GT22_e28	GT22	N	GT22	16-447	GT22	GT22:10	GT22:13|2.4.1.-:2	GT22_e28	GT22:39	2.4.1.-:14	NA	-	395	2.30E-112	NA	MSTRG.8305	NA	comp76229_c0	NA	NA	NA	NA	NA	NA	-0.200402482	0.946328446	No	84.80833425	82.19464569	74.590367	45.80291856	93.32479055	63.06831773	79.51906533	39.99742554	32.56931084	66.59819296	48.11826733	32.60822897	71.68543708	44.7348983	45.80291856	12.83675117	6.357539294	18.40364473	124.0163831
rna7517	3.2.1.52:2	GH20(11-222)	GH20_e77	GH20	N	GH20	11-222	GH20	GH20:15	GH20:39|3.2.1.52:4	GH20_e77	GH20:58	3.2.1.52:2	NA	host glycan	233	4.20E-89	NA	MSTRG.8526	+	comp80434_c0	NA	NA	Unigene29036_SBPH	comp80434_c0	NA	group9723	0.477655818	0.589256089	No	82.53695219	67.0155596	58.72063011	48.98988611	29.9972541	49.50523865	27.42036735	65.09384942	67.41089917	56.23847406	96.23653466	74.80711352	83.24760435	68.34251868	48.98988611	25.12258541	20.16763911	93.8113755	122.5573668
rna7601	-	-	GT90_e1	GT90	Y(1-20)	-	-	GT90	GT90:0	GT90:13	GT90_e1	GT90:62|GT7:1	-	NA	-	239	2.60E-34	NA	MSTRG.8624	NA	NA	NA	NA	NA	NA	NA	NA	-0.394815018	0.817592363	No	5.841535432	7.090567039	17.13984441	17.88637879	25.33101458	10.17230931	2.742036735	9.411158952	4.544555	8.879759062	24.05913366	15.34504893	16.18703418	16.25597037	17.88637879	22.36552293	3.072475607	9.149494022	1.459016272
rna7608	-	-	-	GT87	N	-	-	GT87	NA	NA	NA	NA	NA	NA	NA	NA	NA	NA	MSTRG.8641	NA	NA	NA	NA	NA	NA	NA	NA	0.134408509	1	No	168.0808179	117.0522184	161.3050736	495.1356494	309.3050201	369.593905	213.8788654	32.15479308	329.4802375	184.9949805	307.4222635	80.56150687	309.8660829	1359.333343	495.1356494	451.3141575	340.3121399	263.1645829	302.0163682
rna7615	-	-	-	CE8	N	-	-	CE8	NA	NA	NA	NA	NA	NA	NA	NA	NA	NA	MSTRG.8646	+	comp68242_c0	NLSGcomp28035_c0_seq1	NA	Unigene1823_SBPH	comp68242_c0, comp63252_c0	Unigene1788_WBPH	group1711	-1.627245412	0.010552497	Down	29.07567073	69.71992125	1540.356995	25.04296309	619.9432515	887.025372	0	40.78168879	59.83664084	47.358715	50.7915044	138.1054403	99.43463853	41.12214266	25.04296309	1.211314331	9.490183985	2.778145509	61.27868341
rna7622	2.4.1.-:1	GT2(185-398)	GT2	GT2+2.4.1.-	N	GT2	185-398	GT2	GT2:2286	GT2:14|2.4.1.-:1	GT2	GT2:26	2.4.1.-:1	NA	-	201	3.20E-111	NA	MSTRG.8661	+	comp77629_c0, comp77629_c0, comp77629_c0, comp77629_c0, comp77629_c0, comp77629_c0	NLSGcomp6987_c0_seq1, NLSGcomp10403_c0_seq1, NLSGcomp10403_c0_seq2, NLSGcomp6987_c0_seq1, NLSGcomp10403_c0_seq1, NLSGcomp10403_c0_seq2	NLWBcomp32650_c0_seq1, NLWBcomp32650_c0_seq1, NLWBcomp32650_c0_seq1, NLWBcomp32650_c0_seq2, NLWBcomp32650_c0_seq2, NLWBcomp32650_c0_seq2	Unigene195_SBPH	comp77629_c0	Unigene29492_WBPH	group2791	-0.49804991	1	No	28.70780691	25.87856384	690.0140499	28.32533262	443.2927551	127.4929434	27.42036735	78.4263246	15.9059425	69.55811265	10.6929483	38.36262232	57.81083636	45.39821229	28.32533262	37.21135479	106.8039937	156.1842679	10.2131139
rna7682	-	-	-	CBM14+GH18	N	-	-	CBM14+GH18	NA	NA	NA	NA	NA	NA	NA	NA	NA	NA	MSTRG.8726	NA	NA	NA	NA	NA	NA	NA	NA	1.454761854	1	No	1.853948022	1.04609682	1.995735538	1.259017008	0.666605647	2.712615816	2.742036735	0.784263246	3.787129167	1.479959844	2.673237074	3.836262232	0	1.410930921	1.259017008	2.01155852	0.512079268	1.41515357	1.459016272
rna7683	-	-	-	CBM14+GH18	N	-	-	CBM14+GH18	NA	NA	NA	NA	NA	NA	NA	NA	NA	NA	MSTRG.8728	NA	NA	NA	NA	NA	NA	NA	NA	-1.959347788	1	No	0.364754068	1.08770448	0.997867769	0.998522219	0	1.356307908	0	0.784263246	0.757425833	0	0	0	0	0	0.998522219	0	0.877086344	0	1.459016272
rna7756	-|-	-	GT1_e620+GT1_e378	GT1	N	-	-	GT1	NA	NA	GT1_e378	GT1:11	-	NA	-	199	6.10E-41	NA	MSTRG.8834	NA	NA	NA	NA	NA	NA	NA	NA	-0.831247653	0.008396195	No	86.31153921	142.3302441	461.4202107	97.3802867	607.2777442	532.350854	246.7833062	103.5227485	118.15843	239.7534947	278.0166557	168.7955382	388.4888203	122.4187636	97.3802867	236.2352198	248.0590238	26.41925538	26.26229289
rna7756	-|-	-	GT1_e620+GT1_e378	GT1	N	-	-	GT1	NA	NA	GT1_e620	GT1:9	-	NA	-	279	8.60E-17	NA	MSTRG.8834	NA	NA	NA	NA	NA	NA	NA	NA	-0.831247653	0.008396195	No	86.31153921	142.3302441	461.4202107	97.3802867	607.2777442	532.350854	246.7833062	103.5227485	118.15843	239.7534947	278.0166557	168.7955382	388.4888203	122.4187636	97.3802867	236.2352198	248.0590238	26.41925538	26.26229289
rna7787	-	GT1(174-450)	GT1_e25	GT1	N	GT1	174-450	GT1	GT1:394	GT1:44	GT1_e25	GT1:22	-	NA	-	300	8.00E-101	NA	MSTRG.8872	NA	comp879141_c0, comp769455_c0	NA	NA	NA	NA	NA	NA	0.138397927	1	No	27.60638663	30.41939129	113.1944774	38.30568499	79.99267761	88.83816799	19.19425715	25.88068712	31.05445917	14.79959844	18.71265952	9.59065558	20.81190109	42.82620916	38.30568499	23.29466586	12.04523352	114.0945989	37.93442306
rna7817	-	-	-	GH146	N	-	-	GH146	NA	NA	NA	NA	NA	NA	NA	NA	NA	NA	MSTRG.8896	+	comp72353_c0, comp72353_c0, comp72353_c0, comp72353_c0, comp72353_c0, comp72353_c0	NLSGcomp158_c0_seq1, NLSGcomp158_c0_seq2, NLSGcomp158_c0_seq1, NLSGcomp158_c0_seq2, NLSGcomp158_c0_seq1, NLSGcomp158_c0_seq2	NLWBcomp31826_c0_seq3, NLWBcomp31826_c0_seq3, NLWBcomp31826_c0_seq1, NLWBcomp31826_c0_seq1, NLWBcomp31826_c0_seq2, NLWBcomp31826_c0_seq2	CL16.Contig4_SBPH, Unigene3885_SBPH, Unigene3884_SBPH, Unigene9212_SBPH	comp455226_c0, comp72353_c0	CL594.Contig2_WBPH, CL594.Contig4_WBPH, CL594.Contig8_WBPH, CL594.Contig7_WBPH, CL594.Contig5_WBPH, CL594.Contig3_WBPH	group52	0.134742841	0.722877446	No	13522.10564	11057.88776	14903.94071	26012.28597	10749.68266	12615.69801	18237.28633	18462.34107	17360.95753	23668.99778	44568.20849	11132.833	33509.47319	26087.32021	26012.28597	63174.83144	80161.7224	14378.20871	3278.409562
rna7830	-	GT31(165-355)	GT31_e15	-	Y(1-21)	GT31	165-355	GT31	GT31:50	GT31:7	GT31_e15	GT31:10	-	NA	-	192	6.30E-76	NA	MSTRG.8910	NA	NA	NA	NA	NA	NA	NA	NA	-0.314873042	0.336524675	No	1336.476398	1673.137245	2186.818367	376.429322	1617.851905	2452.882852	603.2480818	543.4944295	570.3416526	1046.331609	919.5935534	1256.375881	1320.399502	319.6720451	376.429322	277.8175513	267.9151239	911.293877	1227.032684
rna7890	3.2.1.113:4	GH47(45-343)	GH47_e1	GH47	Y(1-18)	GH47	45-343	GH47	GH47:8	GH47:24|3.2.1.113:1	GH47_e1	GH47:89	3.2.1.113:4	NA	host glycan	437	1.40E-169	NA	MSTRG.8972	NA	NA	NA	NA	NA	NA	NA	NA	0.094025806	0.948606484	No	143.1195332	107.0237367	250.7523175	55.50047352	185.3163698	389.9385236	35.64647756	53.32990073	68.16832501	165.7555025	296.7293152	195.6493738	305.241216	97.22126364	55.50047352	81.09836428	96.23482895	112.7373834	355.9999703
rna7924	-	-	-	GH1	Y(1-22)	-	-	GH1	NA	NA	NA	NA	NA	NA	NA	NA	NA	NA	MSTRG.9022	NA	NA	NA	NA	NA	NA	NA	NA	-0.190886983	0.434799232	No	1532.361522	2261.020099	0	2506.923549	0	0	0	0	0	1182.487915	1881.9589	166.8774071	2021.066839	2202.420985	2506.923549	0	0	0	946.9015603
rna794	-	-	-	GT58	N	-	-	GT58	NA	NA	NA	NA	NA	NA	NA	NA	NA	NA	MSTRG.938	+	comp69093_c0, comp69093_c0, comp69093_c0	NLSGcomp171_c0_seq1, NLSGcomp171_c0_seq1, NLSGcomp171_c0_seq1	NLWBcomp194984_c0_seq1, NLWBcomp226544_c0_seq1, NLWBcomp30798_c0_seq1	CL1507.Contig1_SBPH, CL1507.Contig2_SBPH	comp69093_c0	CL1332.Contig1_WBPH, CL1332.Contig2_WBPH	group566	-0.100907134	0.759212817	No	15438.57189	17996.16721	46544.29664	66562.25677	33075.63898	41448.09152	14793.28819	15937.79768	23476.41371	25820.85939	42269.22461	13852.74292	35530.54002	70364.37358	66562.25677	34075.95372	40328.09921	12948.19129	6283.983082
rna8104	2.4.1.68:57	GT23(1-207)	GT23_e0	GT23	N	GT23	1-207	GT23	GT23:0	GT23:41|2.4.1.68:6	GT23_e0	GT23:169	2.4.1.68:57	NA	-	312	3.60E-98	NA	MSTRG.9243	NA	NA	NA	NA	NA	NA	NA	NA	NA	NA	NA	0	0	0	0	0	0	0	0	0	0	0	0	0	0	0	0	0	0	0
rna8160	-	GT31(104-344)	GT31_e100	GT31	N	GT31	104-344	GT31	GT31:27	GT31:12	GT31_e100	GT31:42	-	NA	-	225	5.00E-91	NA	MSTRG.9327	NA	NA	NA	NA	NA	NA	NA	NA	0.989693689	1	No	7.418785918	6.35979624	14.68779191	1.698209372	9.999084701	16.95384885	2.742036735	8.626895706	7.574258334	0	5.346474148	3.836262232	6.937300363	3.213314185	1.698209372	8.002441891	5.039236375	6.753407523	5.836065086
rna8257	-	-	-	GT68	N	-	-	GT68	NA	NA	NA	NA	NA	NA	NA	NA	NA	NA	MSTRG.9474	NA	NA	NA	NA	NA	NA	NA	NA	-0.073756971	0.824838302	No	89.15470273	105.2138706	776.7098911	140.6475981	587.9461804	849.0487505	98.71332247	170.9693876	137.8515017	136.1563056	147.0280391	239.7663895	0	222.4495942	140.6475981	352.2233204	340.4686216	230.5465472	24.80327662
rna8320	3.2.1.52:6	GH20(93-325)	GH20_e93	GH20	Y(1-28)	GH20	93-325	GH20	GH20:15	GH20:39|3.2.1.52:4	GH20_e93	GH20:24	3.2.1.52:6	NA	host glycan	268	8.60E-80	NA	MSTRG.9551	+	comp80795_c0, comp78645_c0	NA	NA	Unigene2625_SBPH	comp80795_c0	Unigene12932_WBPH	group3019	0.180681834	0.676320392	No	86.36725283	84.72076813	2.269549796	323.6250864	2.666422587	4.747077679	65.80888165	101.954222	117.4010042	36.99899609	64.15768977	47.9532779	57.81083636	315.2514001	323.6250864	16.29800323	6.139604409	2.107116878	40.8524556
rna8465	-	-	-	GT32	N	-	-	GT32	NA	NA	NA	NA	NA	NA	NA	NA	NA	NA	MSTRG.9710	NA	NA	NA	NA	NA	NA	NA	NA	3.395925898	0.160028942	No	69.42696309	10.15010523	29.74031677	4.923764048	96.65781878	151.9064857	123.3916531	81.56337758	62.86634417	0	10.6929483	0	0	4.092832233	4.923764048	195.6318158	256.7416299	63.76598277	0
rna8800	-	-	-	CBM14+GH18	N	-	-	CBM14+GH18	NA	NA	NA	NA	NA	NA	NA	NA	NA	NA	MSTRG.10118	NA	NA	NA	NA	NA	NA	NA	NA	2.275951685	1	No	1.44894312	1.356959788	0	0.193183221	0.666605647	1.356307908	0	0	2.2722775	0	0	1.918131116	0	0.737792283	0.193183221	0	0	0.696828847	0
rna8896	-	GT1(237-452)	GT1_e343	GT1	Y(1-23)	GT1	237-452	GT1	NA	NA	GT1_e343	GT1:5	-	NA	-	193	1.40E-97	NA	MSTRG.10218	NA	NA	NA	NA	NA	NA	NA	NA	-2.422706919	4.02E-08	Down	14.24353686	74.04937268	7.271376718	689.1821029	5.999450821	2.712615816	10.96814694	35.29184607	15.9059425	44.39879531	88.21682344	0	69.37300363	68.0519203	689.1821029	95.1926998	115.7486634	93.92928064	24.80327662
rna8963	3.1.1.-:2	CE13(19-296)	CE13_e0	CE0	N	CE13	19-296	CE13	CE13:1	CE13:9	CE13_e0	CE13:365|GT1:1	3.1.1.-:2	NA	pectin	350	1.10E-42	NA	gene7375	NA	NA	NA	NA	NA	NA	NA	NA	NA	NA	NA	0	1.227673757	0	0	0	0	0	0	0	0	0	0	0	0	0	0	0	0	0
rna8995	-	-	-	CBM50	N	-	-	CBM50	NA	NA	NA	NA	NA	NA	NA	NA	NA	NA	MSTRG.10337	NA	comp58555_c0	NLSGcomp44_c0_seq1	NLWBcomp23431_c0_seq1	NA	NA	NA	NA	-0.510381565	0.271313289	No	49236.00782	59106.71653	31937.188	67640.2304	25528.32985	22086.11798	77687.38479	30983.88806	24358.05738	41961.30145	193673.3528	39983.44311	134088.7663	55835.45699	67640.2304	80355.16374	89381.13534	60387.32851	39232.94754
rna9005	-	GT1(116-358)	GT1_e378	GT1	N	GT1	116-358	GT1	GT1:347	GT1:6	GT1_e378	GT1:11	-	NA	-	199	1.00E-97	NA	MSTRG.10361	+	comp80480_c0, comp80480_c0	NLSGcomp3858_c0_seq1, NLSGcomp3858_c0_seq2	NLWBcomp35540_c0_seq1, NLWBcomp35540_c0_seq1	Unigene8287_SBPH	comp80480_c0	Unigene27086_WBPH	group3732	0.431371283	0.625563276	No	403.210462	316.1973832	13.34907753	909.6509903	35.33009928	18.31015676	797.93269	462.7153151	267.3713192	263.4328522	462.4700138	801.7788065	300.616349	1281.200978	909.6509903	1235.316929	1104.737193	343.8079951	395.3934096
rna9039	-	-	-	GT2	N	-	-	GT2	NA	NA	NA	NA	NA	NA	NA	NA	NA	NA	MSTRG.10414	+	comp77236_c0	NA	NA	Unigene11277_SBPH	comp77236_c0	Unigene24375_WBPH	group4090	0.722206349	0.028388903	No	108.1716198	66.67823527	166.7014537	81.39851405	100.6574527	58.32124005	0	73.72074512	111.3415975	84.35771109	42.77179318	107.4153425	106.3719389	180.5738217	81.39851405	51.67296826	44.50277506	79.39771353	179.4590014
rna9129	-	-	-	CBM14+GH18	N	-	-	CBM14+GH18	NA	NA	NA	NA	NA	NA	NA	NA	NA	NA	MSTRG.10495	+	comp2481_c0, comp2481_c0, comp65807_c1, comp65807_c1, comp80956_c0, comp80956_c0	NLSGcomp24277_c0_seq1, NLSGcomp15019_c0_seq1, NLSGcomp24277_c0_seq1, NLSGcomp15019_c0_seq1, NLSGcomp24277_c0_seq1, NLSGcomp15019_c0_seq1	NLWBcomp31193_c0_seq1, NLWBcomp31193_c0_seq1, NLWBcomp31193_c0_seq1, NLWBcomp31193_c0_seq1, NLWBcomp31193_c0_seq1, NLWBcomp31193_c0_seq1	Unigene14301_SBPH, Unigene26434_SBPH	comp1196212_c0, comp44418_c1, comp2481_c0	Unigene24108_WBPH	group389	-0.238002515	0.436252103	No	326.1043499	353.0041574	303.596949	321.7814188	313.9712596	422.4899134	416.7895838	262.7281874	246.9208217	685.2214076	727.1204841	638.7376616	795.4771083	331.6103483	321.7814188	639.6000098	774.0193944	282.2442831	439.1638977
rna9157	-	AA3_2(164-571)	AA3_e0	AA3_2	N	AA3_2	164-571	AA3_2	NA	NA	AA3_e0	AA3_2:116|AA3:5	-	NA	-	561	9.50E-152	NA	MSTRG.10518	NA	comp61988_c0, comp404825_c0, comp10313_c0, comp551071_c0	NA	NA	NA	NA	NA	NA	5.24588973	0.014289243	Up	19.41579156	0	4.812913852	31.74382366	0	0	0	12.54821194	18.17822	4.439879531	0	7.672524464	0	28.26189528	31.74382366	21.94350474	18.41881323	1.576786029	13.13114644
rna9162	-	AA3_2(59-603)	AA3_e35	AA3_2	N	AA3_2	59-603	AA3_2	NA	NA	AA3_e35	AA3_2:16	-	NA	-	548	4.90E-241	NA	MSTRG.10521	NA	comp429_c0, comp429_c1, comp26876_c1, comp510022_c0, comp26876_c0	NA	NA	NA	NA	NA	NA	1.777621712	0.283906815	No	28.01994218	6.302410466	3.559585363	8.888881628	1.99981694	10.17230931	10.96814694	5.489842722	7.574258334	0	8.019711221	23.01757339	69.37300363	13.52632508	8.888881628	22.05050739	11.03176859	1.29290648	23.34426035
rna9164	-	AA3_2(83-655)	AA3_e0	AA3_2	N	AA3_2	83-655	AA3_2	NA	NA	AA3_e0	AA3_2:116|AA3:5	-	NA	-	561	2.10E-234	NA	MSTRG.10523	NA	NA	NA	NA	NA	NA	NA	NA	-0.019008342	0.949610988	No	16.26129998	22.21384794	10.08785808	27.8937269	7.999267761	15.59754094	10.96814694	13.33247518	10.60396167	8.879759062	0	7.672524464	9.249733817	19.03897623	27.8937269	63.18045441	72.64040076	144.0433412	24.80327662
rna9179	-	-	-	CBM18	N	-	-	CBM18	NA	NA	NA	NA	NA	NA	NA	NA	NA	NA	MSTRG.10562	NA	comp66802_c2	NA	NA	NA	NA	NA	NA	0.071999002	0.952911239	No	133.4532875	137.1022873	41.70871249	35.9581073	41.99615575	47.47077679	131.6177633	26.66495036	0	56.23847406	56.13797855	107.4153425	46.24866908	32.15121466	35.9581073	25.50081141	40.27510914	28.87702916	42.31147188
rna9191	-	GH47(75-454)	GH47_e11	GH47	N	GH47	75-454	GH47	GH47:11	GH47:29	GH47_e11	GH47:50	-	NA	-	450	2.40E-189	NA	MSTRG.10573	+	comp61385_c1, comp61385_c0	NA	NA	Unigene31133_SBPH	comp61385_c1	Unigene4404_WBPH	group5105	-6.848222402	0.069942017	No	35.38114459	93.73980409	0.237259227	15.81726024	0	4.068923725	0	0	0	127.2765466	8.019711221	109.3334736	0	7.290634882	15.81726024	0	5.475106145	0	141.5245783
rna9217	-	-	CBM14_e118	CBM14	Y(1-25)	-	-	CBM14	CBM14:45	CBM14:5	CBM14_e118	CBM14:13	-	NA	chitin	53	3.10E-32	NA	gene7582	NA	comp67452_c2, comp401525_c0	NLSGcomp1690_c0_seq4, NLSGcomp1690_c0_seq4	NA	NA	NA	NA	NA	-0.279637962	1	No	0	0	3.735798106	10.63233027	5.332845174	6.103385587	0	3.92131623	6.816832501	13.31963859	0	11.5087867	0	10.92046486	10.63233027	9.041065293	5.25717126	44.65850713	0
rna9218	-	-	-	CBM14	N	-	-	CBM14	CBM14:45	CBM14:5	NA	NA	NA	NA	NA	NA	NA	NA	MSTRG.10600	NA	NA	NA	NA	NA	NA	NA	NA	-1.7836052	0.263607649	No	2.221220378	5.184413388	1.235126996	14.36562387	1.99981694	3.39076977	0	3.137052984	5.301980834	0	5.346474148	3.836262232	0	9.834567405	14.36562387	4.012168993	1.460028305	14.83930885	4.377048815
rna936	-	-	CBM14_e28	-	N	-	-	CBM14_e28	CBM14:44	CBM14:5	CBM14_e28	CBM14:10	-	NA	chitin	49	9.80E-37	NA	MSTRG.1060	NA	NA	NA	NA	NA	NA	NA	NA	3.365362435	0.14775189	No	3.393887404	2.403056608	1.295961231	7.567669717	1.99981694	0	0	3.92131623	7.574258334	0	0	5.754393348	6.937300363	9.944997367	7.567669717	0	1.095021229	0.191620786	2.918032543
rna937	-	-	CBM14_e28	CBM14	Y(1-26)	-	-	CBM14	CBM14:44	CBM14:5	CBM14_e28	CBM14:10	-	NA	chitin	49	1.90E-36	NA	MSTRG.1059	NA	comp78456_c0	NA	NA	NA	NA	NA	NA	0.837297118	0.734120445	No	13.26924874	33.07782054	2.70772547	44.85309373	0.666605647	1.356307908	2.742036735	11.76394869	27.26733	16.27955828	37.42531903	15.34504893	20.81190109	81.18202911	44.85309373	4.812413182	5.333380758	2.912253095	4.377048815
rna9453	-	-	-	GT105	N	-	-	GT105	GT105:2	GT105:305	NA	NA	NA	NA	NA	NA	NA	NA	MSTRG.10798	+	comp73597_c0, comp73597_c2	NA	NA	Unigene19273_SBPH	comp73597_c0	Unigene15005_WBPH	group4509	0.578202913	0.721347552	No	18.48049738	23.20702204	16.98162091	7.952801168	8.665873408	23.05723444	13.71018368	54.89842722	96.19308084	22.19939765	32.07884489	44.11701567	53.18596945	18.60564515	7.952801168	65.94846493	39.51301416	70.41006616	18.96721153
rna9645	-	AA3_2(52-615)	AA3_e0	AA3_2	N	AA3_2	52-615	AA3_2	NA	NA	AA3_e0	AA3_2:116|AA3:5	-	NA	-	561	8.90E-261	NA	gene7954	NA	comp42874_c0, comp42531_c1, comp42874_c1, comp42531_c0	NA	NA	NA	NA	NA	NA	0.306770075	1	No	4.012294747	0	0.474518455	3.135923955	0	2.712615816	0	4.705579476	6.059406667	0	0	0	0	5.058310403	3.135923955	0	0	0	16.04917899
rna9672	-	AA3_2(55-615)	AA3_e31	AA3_2	Y(1-22)	AA3_2	55-615	AA3_2	NA	NA	AA3_e31	AA3_2:14	-	NA	-	559	2.10E-250	NA	MSTRG.11049	+	comp72512_c0, comp72512_c0	NLSGcomp20645_c0_seq1, NLSGcomp20645_c0_seq1	NLWBcomp32657_c0_seq1, NLWBcomp268489_c0_seq1	CL2260.Contig1_SBPH, CL2260.Contig2_SBPH, CL3495.Contig1_SBPH, CL3495.Contig2_SBPH, Unigene10745_SBPH, Unigene15814_SBPH, Unigene28494_SBPH	comp72512_c0, comp80309_c0, comp69666_c0, comp78301_c0, comp69552_c0	Unigene11113_WBPH, Unigene12241_WBPH, Unigene28985_WBPH	group32	1.448480839	5.31E-04	Up	249.8798988	130.0376881	7.989080065	929.0450103	7.332662114	8.137847449	60.32480818	232.1419208	424.9158925	31.07915672	48.11826733	147.6960959	36.99893527	948.1947137	929.0450103	7.235041844	9.065007824	5.484322407	288.8852218
rna9687	2.4.99.18:21	GT66(16-677)	GT66_e1	GT66	N	GT66	16-677	GT66	GT66:23	GT66:192|2.4.99.18:3	GT66_e1	GT66:655	2.4.99.18:21	NA	-	644	0	NA	MSTRG.11072	+	comp78563_c0, comp78563_c0, comp78563_c0, comp78563_c0, comp78563_c0, comp78563_c0, comp78563_c0, comp78563_c0, comp78563_c0, comp78563_c0	NLSGcomp1399_c0_seq1, NLSGcomp4718_c0_seq1, NLSGcomp1399_c0_seq2, NLSGcomp1399_c0_seq3, NLSGcomp1399_c0_seq4, NLSGcomp1399_c0_seq1, NLSGcomp4718_c0_seq1, NLSGcomp1399_c0_seq2, NLSGcomp1399_c0_seq3, NLSGcomp1399_c0_seq4	NLWBcomp35335_c0_seq1, NLWBcomp35335_c0_seq1, NLWBcomp35335_c0_seq1, NLWBcomp35335_c0_seq1, NLWBcomp35335_c0_seq1, NLWBcomp34138_c0_seq4, NLWBcomp34138_c0_seq4, NLWBcomp34138_c0_seq4, NLWBcomp34138_c0_seq4, NLWBcomp34138_c0_seq4	CL2219.Contig5_SBPH, Unigene4419_SBPH	comp74682_c0, comp78563_c0	Unigene1947_WBPH, Unigene31235_WBPH	group352	0.003231053	0.97980745	No	2345.563486	2329.440918	2739.624857	4881.510676	2248.460847	2878.763535	1310.69356	1230.509033	1034.643688	3360.988805	4373.415853	1829.897085	3535.710752	4259.482051	4881.510676	3722.260775	4050.063999	3692.573751	3513.311182
rna9744	2.4.99.18:21	GT66(21-402)	GT66_e1	GT66	N	GT66	21-402	GT66	GT66:23	GT66:192|2.4.99.18:3	GT66_e1	GT66:655	2.4.99.18:21	NA	-	644	1.20E-192	NA	MSTRG.11141	NA	NA	NA	NA	NA	NA	NA	NA	-0.167253053	0.914088166	No	109.8365376	67.45890802	171.7595198	27.20810113	87.32533973	243.4572695	0	58.0354802	57.56436334	109.5170284	93.56329758	84.3977691	73.99787054	30.3179027	27.20810113	20.07179301	59.18996122	123.4523317	313.6884984
rna9770	-	AA3_2(60-618)	AA3_e0	AA3_2	Y(1-28)	AA3_2	60-618	AA3_2	NA	NA	AA3_e0	AA3_2:116|AA3:5	-	NA	-	561	6.90E-266	NA	MSTRG.11163	+	comp69666_c0	NA	NA	CL2260.Contig1_SBPH, CL2260.Contig2_SBPH, CL3495.Contig1_SBPH, CL3495.Contig2_SBPH, Unigene10745_SBPH, Unigene15814_SBPH, Unigene28494_SBPH	comp72512_c0, comp80309_c0, comp69666_c0, comp78301_c0, comp69552_c0	Unigene11113_WBPH, Unigene12241_WBPH, Unigene28985_WBPH	group32	-1.455789548	0.230252425	No	17.37991255	34.42634773	4.38060364	36.13475916	11.33229599	8.816001403	8.226110206	15.68526492	18.93564584	17.75951812	13.36618537	63.29832683	23.12433454	23.75057959	36.13475916	147.1647799	67.80840566	10.36434741	24.80327662
rna9845	-	GH31(247-653)	GH31_e62	GH31	Y(1-25)	GH31	247-653	GH31	NA	NA	GH31_e62	GH31:6	-	NA	-	394	1.90E-170	NA	MSTRG.11251	+	comp77839_c0	NLSGcomp1465_c0_seq4	NA	CL1446.Contig3_SBPH	comp77839_c0, comp79724_c0	CL945.Contig1_WBPH, CL945.Contig2_WBPH	group695	-0.665788328	0.501673429	No	707.7482198	777.5397634	0	5956.485614	0	0	0	0	0	685.2214076	2566.307591	67.13458906	1394.397373	5452.943391	5956.485614	0	0	0	1356.885133
rna9903	-	-	-	GH28	N	-	-	GH28	NA	NA	NA	NA	NA	NA	NA	NA	NA	NA	MSTRG.11321	NA	NA	NA	NA	NA	NA	NA	NA	-0.385879152	0.924872733	No	78.02255071	74.09656872	48.10999926	59.51143134	39.32973316	42.72369911	0	32.93905633	0	56.23847406	0	0	0	60.79266712	59.51143134	55.72892944	64.60489828	34.71161127	68.57376476
[truncated: 74 more columns]
